# Supplementary material for: Genome-wide identification and characterization of argonaute, dicer-like, and RNA-dependent RNA polymerase gene families in potato (Solanum tuberosum): Advancing RNA interference-based crop enhancement
Source: PLoS One. 2026 Feb 9;21(2):e0339021. doi: 10.1371/journal.pone.0339021 (PMC12885295; doi:10.1371/journal.pone.0339021)
Supplement: S1 File — (TXT) [file pone.0339021.s001.txt]

>AtDCL1
MVMEDEPREATIKPSYWLDACEDISCDLIDDLVSEFDPSSVAVNESTDENGVINDFFGGIDHILDSIKNGGGLPNNGVSD
TNSQINEVTVTPQVIAKETVKENGLQKNGGKRDEFSKEEGDKDRKRARVCSYQSERSNLSGRGHVNNSREGDRFMNRKRT
RNWDEAGNNKKKRECNNYRRDGRDREVRGYWERDKVGSNELVYRSGTWEADHERDVKKVSGGNRECDVKAEENKSKPEER
KEKVVEEQARRYQLDVLEQAKAKNTIAFLETGAGKTLIAILLIKSVHKDLMSQNRKMLSVFLVPKVPLVYQQAEVIRNQT
CFQVGHYCGEMGQDFWDSRRWQREFESKQVLVMTAQILLNILRHSIIRMETIDLLILDECHHAVKKHPYSLVMSEFYHTT
PKDKRPAIFGMTASPVNLKGVSSQVDCAIKIRNLETKLDSTVCTIKDRKELEKHVPMPSEIVVEYDKAATMWSLHETIKQ
MIAAVEEAAQASSRKSKWQFMGARDAGAKDELRQVYGVSERTESDGAANLIHKLRAINYTLAELGQWCAYKVGQSFLSAL
QSDERVNFQVDVKFQESYLSEVVSLLQCELLEGAAAEKVAAEVGKPENGNAHDEMEEGELPDDPVVSGGEHVDEVIGAAV
ADGKVTPKVQSLIKLLLKYQHTADFRAIVFVERVVAALVLPKVFAELPSLSFIRCASMIGHNNSQEMKSSQMQDTISKFR
DGHVTLLVATSVAEEGLDIRQCNVVMRFDLAKTVLAYIQSRGRARKPGSDYILMVERGNVSHAAFLRNARNSEETLRKEA
IERTDLSHLKDTSRLISIDAVPGTVYKVEATGAMVSLNSAVGLVHFYCSQLPGDRYAILRPEFSMEKHEKPGGHTEYSCR
LQLPCNAPFEILEGPVCSSMRLAQQAVCLAACKKLHEMGAFTDMLLPDKGSGQDAEKADQDDEGEPVPGTARHREFYPEG
VADVLKGEWVSSGKEVCESSKLFHLYMYNVRCVDFGSSKDPFLSEVSEFAILFGNELDAEVVLSMSMDLYVARAMITKAS
LAFKGSLDITENQLSSLKKFHVRLMSIVLDVDVEPSTTPWDPAKAYLFVPVTDNTSMEPIKGINWELVEKITKTTAWDNP
LQRARPDVYLGTNERTLGGDRREYGFGKLRHNIVFGQKSHPTYGIRGAVASFDVVRASGLLPVRDAFEKEVEEDLSKGKL
MMADGCMVAEDLIGKIVTAAHSGKRFYVDSICYDMSAETSFPRKEGYLGPLEYNTYADYYKQKYGVDLNCKQQPLIKGRG
VSYCKNLLSPRFEQSGESETVLDKTYYVFLPPELCVVHPLSGSLIRGAQRLPSIMRRVESMLLAVQLKNLISYPIPTSKI
LEALTAASCQETFCYERAELLGDAYLKWVVSRFLFLKYPQKHEGQLTRMRQQMVSNMVLYQFALVKGLQSYIQADRFAPS
RWSAPGVPPVFDEDTKDGGSSFFDEEQKPVSEENSDVFEDGEMEDGELEGDLSSYRVLSSKTLADVVEALIGVYYVEGGK
IAANHLMKWIGIHVEDDPDEVDGTLKNVNVPESVLKSIDFVGLERALKYEFKEKGLLVEAITHASRPSSGVSCYQRLEFV
GDAVLDHLITRHLFFTYTSLPPGRLTDLRAAAVNNENFARVAVKHKLHLYLRHGSSALEKQIREFVKEVQTESSKPGFNS
FGLGDCKAPKVLGDIVESIAGAIFLDSGKDTTAAWKVFQPLLQPMVTPETLPMHPVRELQERCQQQAEGLEYKASRSGNT
ATVEVFIDGVQVGVAQNPQKKMAQKLAARNALAALKEKEIAESKEKHINNGNAGEDQGENENGNKKNGHQPFTRQTLNDI
CLRKNWPMPSYRCVKEGGPAHAKRFTFGVRVNTSDRGWTDECIGEPMPSVKKAKDSAAVLLLELLNKTFS
>AtDCL2
MTMDADAMETETTDQVSASPLHFARSYQVEALEKAIKQNTIVFLETGSGKTLIAIMLLRSYAYLFRKPSPCFCVFLVPQV
VLVTQQAEALKMHTDLKVGMYWGDMGVDFWDSSTWKQEVDKYEVLVMTPAILLDALRHSFLSLSMIKVLIVDECHHAGGK
HPYACIMREFYHKELNSGTSNVPRIFGMTASLVKTKGENLDSYWKKIHELETLMNSKVYTCENESVLAGFVPFSTPSFKY
YQHIKIPSPKRASLVEKLERLTIKHRLSLGTLDLNSSTVDSVEKRLLRISSTLTYCLDDLGILLAQKAAQSLSASQNDSF
LWGELNMFSVALVKKFCSDASQEFLAEIPQGLNWSVANINGNAEAGLLTLKTVCLIETLLGYSSLENIRCIIFVDRVITA
IVLESLLAEILPNCNNWKTKYVAGNNSGLQNQTRKKQNEIVEDFRRGLVNIIVATSILEEGLDVQSCNLVIRFDPASNIC
SFIQSRGRARMQNSDYLMMVESGDLLTQSRLMKYLSGGKRMREESLDHSLVPCPPLPDDSDEPLFRVESTGATVTLSSSV
SLIYHYCSRLPSDEYFKPAPRFDVNKDQGSCTLYLPKSCPVKEVKAEANNKVLKQAVCLKACIQLHKVGALSDHLVPDMV
VAETVSQKLEKIQYNTEQPCYFPPELVSQFSAQPETTYHFYLIRMKPNSPRNFHLNDVLLGTRVVLEDDIGNTSFRLEDH
RGTIAVTLSYVGAFHLTQEEVLFCRRFQITLFRVLLDHSVENLMEALNGLHLRDGVALDYLLVPSTHSHETSLIDWEVIR
SVNLTSHEVLEKHENCSTNGASRILHTKDGLFCTCVVQNALVYTPHNGYVYCTKGVLNNLNGNSLLTKRNSGDQTYIEYY
EERHGIQLNFVDEPLLNGRHIFTLHSYLHMAKKKKEKEHDREFVELPPELCHVILSPISVDMIYSYTFIPSVMQRIESLL
IAYNLKKSIPKVNIPTIKVLEAITTKKCEDQFHLESLETLGDSFLKYAVCQQLFQHCHTHHEGLLSTKKDGMISNVMLCQ
FGCQQKLQGFIRDECFEPKGWMVPGQSSAAYSLVNDTLPESRNIYVASRRNLKRKSVADVVESLIGAYLSEGGELAALMF
MNWVGIKVDFTTTKIQRDSPIQAEKLVNVGYMESLLNYSFEDKSLLVEALTHGSYMMPEIPRCYQRLEFLGDSVLDYLIT
KHLYDKYPCLSPGLLTDMRSASVNNECYALVAVKANLHKHILYASHHLHKHISRTVSEFEQSSLQSTFGWESDISFPKVL
GDVIESLAGAIFVDSGYNKEVVFASIKPLLGCMITPETVKLHPVRELTELCQKWQFELSKAKDFDSFTVEVKAKEMSFAH
TAKASDKKMAKKLAYKEVLNLLKNSLDY
>AtDCL3
MHSSLEPEKMEEGGGSNSLKRKFSEIDGDQNLDSVSSPMMTDSNGSYELKVYEVAKNRNIIAVLGTGIDKSEITKRLIKA
MGSSDTDKRLIIFLAPTVNLVKQQCCEIRALVNLKVEEYFGAKGVDKWTSQRWDEEFSKHDVLVMTPQILLDVLRSAFLK
LEMVCLLIIDECHHTTGNHPYAKLMKEFYHESTSKPKIFGLTASAVIRKGIVSSPSNYAAQVSELERLMDSKIFNPEERE
GVEKFATTVKEGPILYNPSPSCSLELKEKLETSHLKFDASLRRLQELGKDSFLNMDNKFETYQKRLSIDYREILHCLDNL
GLICAHLAAEVCLEKISDTKEESETYKECSMVCKEFLEDILSTIGVYLPQDDKSLVDLQQNHLSAVISGHVSPKLKELFH
LLDSFRGDKQKQCLILVERIITAKVIERFVKKEASLAYLNVLYLTENNPSTNVSAQKMQIEIPDLFQHGKVNLLFITDVV
EEGFQVPDCSCMVCFDLPKTMCSYSQSQKHAKQSNSKSIMFLERGNPKQRDHLHDLMRREVLIQDPEAPNLKSCPPPVKN
GHGVKEIGSMVIPDSNITVSEEAASTQTMSDPPSRNEQLPPCKKLRLDNNLLQSNGKEKVASSKSKSSSSAAGSKKRKEL
HGTTCANALSGTWGENIDGATFQAYKFDFCCNISGEVYSSFSLLLESTLAEDVGKVEMDLYLVRKLVKASVSPCGQIRLS
QEELVKAKYFQQFFFNGMFGKLFVGSKSQGTKREFLLQTDTSSLWHPAFMFLLLPVETNDLASSATIDWSAINSCASIVE
FLKKNSLLDLRDSDGNQCNTSSGQEVLLDDKMEETNLIHFANASSDKNSLEELVVIAIHTGRIYSIVEAVSDSSAMSPFE
VDASSGYATYAEYFNKKYGIVLAHPNQPLMKLKQSHHAHNLLVDFNEEMVVKTEPKAGNVRKRKPNIHAHLPPELLARID
VPRAVLKSIYLLPSVMHRLESLMLASQLREEIDCSIDNFSISSTSILEAVTTLTCPESFSMERLELLGDSVLKYVASCHL
FLKYPDKDEGQLSRQRQSIISNSNLHRLTTSRKLQGYIRNGAFEPRRWTAPGQFSLFPVPCKCGIDTREVPLDPKFFTEN
MTIKIGKSCDMGHRWVVSKSVSDCAEALIGAYYVSGGLSASLHMMKWLGIDVDFDPNLVVEAINRVSLRCYIPKEDELIE
LERKIQHEFSAKFLLKEAITHSSLRESYSYERLEFLGDSVLDFLITRHLFNTYEQTGPGEMTDLRSACVNNENFAQVAVK
NNLHTHLQRCATVLETQINDYLMSFQKPDETGRSIPSIQGPKALGDVVESIAGALLIDTRLDLDQVWRVFEPLLSPLVTP
DKLQLPPYRELNELCDSLGYFFRVKCSNDGVKAQATIQLQLDDVLLTGDGSEQTNKLALGKAASHLLTQLEKRNISRKTS
LGDNQSSMDVNLACNHSDRETLTSETTEIQSIVIPFIGPINMKKGGPRGTLHEFCKKHLWPMPTFDTSEEKSRTPFEFID
GGEKRTSFSSFTSTITLRIPNREAVMYAGEARPDKKSSFDSAVVELLYELERRKIVIIQK
>AtDCL4
MRDEVDLSLTIPSKLLGKRDREQKNCEEEKNKNKKAKKQQKDPILLHTSAATHKFLPPPLTMPYSEIGDDLRSLDFDHAD
VSSDLHLTSSSSVSSFSSSSSSLFSAAGTDDPSPKMEKDPRKIARRYQVELCKKATEENVIVYLGTGCGKTHIAVMLIYE
LGHLVLSPKKSVCIFLAPTVALVEQQAKVIADSVNFKVAIHCGGKRIVKSHSEWEREIAANEVLVMTPQILLHNLQHCFI
KMECISLLIFDECHHAQQQSNHPYAEIMKVFYKSESLQRPRIFGMTASPVVGKGSFQSENLSKSINSLENLLNAKVYSVE
SNVQLDGFVSSPLVKVYYYRSALSDASQSTIRYENMLEDIKQRCLASLKLLIDTHQTQTLLSMKRLLKRSHDNLIYTLLN
LGLWGAIQAAKIQLNSDHNVQDEPVGKNPKSKICDTYLSMAAEALSSGVAKDENASDLLSLAALKEPLFSRKLVQLIKIL
SVFRLEPHMKCIIFVNRIVTARTLSCILNNLELLRSWKSDFLVGLSSGLKSMSRRSMETILKRFQSKELNLLVATKVGEE
GLDIQTCCLVIRYDLPETVTSFIQSRGRARMPQSEYAFLVDSGNEKEMDLIENFKVNEDRMNLEITYRSSEETCPRLDEE
LYKVHETGACISGGSSISLLYKYCSRLPHDEFFQPKPEFQFKPVDEFGGTICRITLPANAPISEIESSLLPSTEAAKKDA
CLKAVHELHNLGVLNDFLLPDSKDEIEDELSDDEFDFDNIKGEGCSRGDLYEMRVPVLFKQKWDPSTSCVNLHSYYIMFV
PHPADRIYKKFGFFMKSPLPVEAETMDIDLHLAHQRSVSVKIFPSGVTEFDNDEIRLAELFQEIALKVLFERGELIPDFV
PLELQDSSRTSKSTFYLLLPLCLHDGESVISVDWVTIRNCLSSPIFKTPSVLVEDIFPPSGSHLKLANGCWNIDDVKNSL
VFTTYSKQFYFVADICHGRNGFSPVKESSTKSHVESIYKLYGVELKHPAQPLLRVKPLCHVRNLLHNRMQTNLEPQELDE
YFIEIPPELSHLKIKGLSKDIGSSLSLLPSIMHRMENLLVAIELKHVLSASIPEIAEVSGHRVLEALTTEKCHERLSLER
LEVLGDAFLKFAVSRHLFLHHDSLDEGELTRRRSNVVNNSNLCRLAIKKNLQVYIRDQALDPTQFFAFGHPCRVTCDEVA
SKEVHSLNRDLGILESNTGEIRCSKGHHWLYKKTIADVVEALVGAFLVDSGFKGAVKFLKWIGVNVDFESLQVQDACIAS
RRYLPLTTRNNLETLENQLDYKFLHKGLLVQAFIHPSYNRHGGGCYQRLEFLGDAVLDYLMTSYFFTVFPKLKPGQLTDL
RSLSVNNEALANVAVSFSLKRFLFCESIYLHEVIEDYTNFLASSPLASGQSEGPRCPKVLGDLVESCLGALFLDCGFNLN
HVWTMMLSFLDPVKNLSNLQISPIKELIELCQSYKWDREISATKKDGAFTVELKVTKNGCCLTVSATGRNKREGTKKAAQ
LMITNLKAHENITTSHPLEDVLKNGIRNEAKLIGYNEDPIDVVDLVGLDVENLNILETFGGNSERSSSYVIRRGLPQAPS
KTEDRLPQKAIIKAGGPSSKTAKSLLHETCVANCWKPPHFECCEEEGPGHLKSFVYKVILEVEDAPNMTLECYGEARATK
KGAAEHAAQAAIWCLKHSGFLC
>StDCL1
MDGDGGGVSDKPSYWIDAYEDISCDDLIQDFVGSNTVPVVPSNQLGPDGSLDPCFFGGIDGILEKLKNGDGSVHSVDGNNSNVHSEALAAPGICKDNGPQAKKDVEHNKGDLGKKSLQEGNGFSRHKERGCNDKEERNGKRARLGDDSYQRRGCDRPLARKRLRENDEINRVGRDQRKRREYHGGRGGRDRNWREGSGFWEWDKERKEMVYRVGSWEADRNREGKLPTERSREPSGAIEKKDDKLKEQAPKEEARKYQLDVLEHARKNNTIAFLETGAGKTLIAILLMKSLCSDLQKKNKKMLAVFLVPKVPLVYQQAEVIREQTGYQVGHYCGEMGQDFWDARRWLREFETKQVLVMTAQILLNILRHSIIKMEAINLLIMDECHHAVKKHPYSLVMSEFYHTTQKEKRPSVFGMTASPVNLKGVSSQVDCAIKIRNLETKLDSVVFTIKDRKELEKHVPMPSEVVVEYDKAASLWSFHEQIKQMESAVEEAALLSSRRSKWQFMGACDAGARGELRQVYGVSERTESDGAANLIQKLRAINYALGELGQWCAYKVAHSFLTALQNDERASYQLDVKFQESYLDKVVSLLQCQLSEGAVAQSNLNGEMDKGGNPNSDRPDEMEEGELLESHVVSVGEHVDVILGAAVADGKVTPKVQSLIKILLKYQHTEDFRAIIFVERVVTALVLPKVFEELPSLSFINSSSLIGHNNSQEMRTGQMQDTIAKFRDGRINLLVATSVAEEGLDIRQCNVVIRFDLAKTILAYIQSRGRARKPGSDYILMVERDNSSHEAFLRNARNSEETLRKEAIERTDISHLKDASKLISAEAPTDSVYQVESTGAVVSLNSAVGLIHFYCSQLPSDRYSILRPEFIMKSHEKSGCPTEYSCRLQLPCNAPFETLDGPVCSSMRLAQQAACLDACKKLHQMGAFTDMLLPDKGSGVESEKVEQDEEGVPIPGTSRHREFYPEGVADILRGDWILSGKDSLVSSKVIHLYMYAIKCVNIGPSKDPFLTDVSEFAILFGNELDAEVLSMSMDLFIARTVVTKATLVFRGPIDVTEFQLASLKSFHVRMMSIVLDVDVEPSTTPWDPAKAYLFAPVTGDESGDPIKGINWDHIKKITETGVWGNPLQRARPDVYLGTNERALGGDRREYGFAKLRHGMAVGLKSHPTYGVRGAIAHYDLVQASGLVPNRSSLDDVEVDLNKDKIMMADCSLRAEDIVGRIVTAAHSGKRFYVDCIRSDMTAENSFPRKEGYLGPLEYSSYAAYYKQKYGVDLVYKKQPLIRGRGVSYCKNLLSPRFEHSEEHEGELEEATDKTYYVFLPPELCVLHPLPGSLVRGAQRLPSIMRRIESMLLAVQLKEMIGYPVPALKILEALTAASCQETFCYERAELLGDAYLKWVVSRYLFLKYPQKHEGQLTRMRQQMVSNMVLYQNALSKGIQSYIQADRFSPSRWAAPGVLPVYDEDLNEDETSIFDHETAENGTVAAKALAGDEFEDEETEEGELDNDSGSYRVLSSKTMADVVEALIGVYYVEGGKYAANHFMKWIGVEVDFDFNFKETEYSIRSCSIPENVLKSVDFDALQGALNISFNDKGLLLEAITHASRPSSGVSCYQRLEFVGDAVLDHLITRHLFFTYTDLPPGRLTDLRAAAVNNENFARVAVKHSLHLHLRHASSALEKQIRDFVNEVKNELSKPGFNSFGLGDCKAPKVLGDIVESIAGAIFLDSGCNTKSVWEVFQPLLHPMVTPETLPMHPVRELQERCQQEAQGLEYKATRSGNMATVEVYVDGLQVGMAQNPQKKMAQKLAARNALVVLKEREEAEAKKADDAKKKKNGNPSFTRQTLNDICLRKNWPMPLYRCVHEGGPAHAKRFTYGVRVNISDKGFTDECIGEPMPSVKKAKDSAAALLLELLNRRYS
>StDCL2a
MEPTDVAVSENQQLSADPLPFARSYQLEALETALKQNTIVYLETGSGKTLIAIMLLRSYA
YLLRKPSPYIAVFLVPTVVLVTQQGDSLMMHTDLKVGKYWGEMGVDYWDAATWQQQVDAH
EVLVMTPAILLAALRHSFIQINMIKVIIFDECHNARGKHPYASIMMEFYHRQLNHQSSQL
PRIFGMTASPIKSKGSSTADSYWQKIRDLENLMNSKVYTCGSESVLAEYIPFSNPKLKIY
KHVDIPCTLFLSLAHDLEQLKEKHDCSISKSNLSFMSAGTARRRLSKLYSAFLFCLSEMG
AWLAFKATEFLSREEVDFFSWGELDVCAQTIVRDFSLGASKIFSARLPSGPHWSIGGDIQ
ANADAGYLSSKVTCLLESLLEYRDQKDLRCIIFVERIITAIVLRSLLNELLPELCGWRTE
YTAGHISVVQSQSRKLQNKIVEEFRKGLVNIIVATSILEEGLDVQSCNLVIRFDPSATVC
SFIQSRGRARMQNSDFLLMVRSGDDSTLTRMHNYMASGEIMRQESLRHASIPCSPLDDEL
YDEPCYKVESTGAIVTLSSSVSLLYLYCSRLPSDGYFKPNPRCVIDKETGTCTLQLPKSC
PLQRIISVQGNNKISKQLACLDACKELHRMGALTDNLVPDIMEEETINKESECQIHTVEE
LKYFPPELVSHCGNDSEALYYCYLVELQHDFYNDFQLHGIILAVRTRLKFDDEIMAFDLD
VDRRGRLQVQLNYHKVVALTSEEIQRCRRFQSSVFRILLDRDLSKLQDALAAVQLPIGSA
VSDYLLLPSLGTTPEINWKCVNSLLFPSQVLGDKHMDCCSTQGCKRSVSTKTGVVCSCML
ENSLVFTPHNGHIYCITGFLDNLDCNSLLDMRTGEPITYIKYYKKRHGINICFEEEPLLR
GKHICKVHNYLQRCRTQKAKDSTDSSVELPPELCSLIMSPVSISTLNTYSYVPSIMHRIE
SLVMASNLKRMHLDHCTLNIFIPTVKVLEAMTTKKCLEKFHLESLETLGDSFLKYAASIQ
LFKTYENHHEGLLTVKKNKIISNDALCRLGCARKIPGFIRNEPFDLKAWLIPGDNSQIHT
FDEEFLTSSDKMYSREKQKFKSKRVADVVEALIGAYLSSGGEVAALSFMKWLGVDIDFVD
APLPRHFPMNAEKLINVRYLESLLHYKFNDPSLLVEALTHGSYMLPEIPRCYQRLEFLGD
AVLDYVVTAHLYFKYPGLTPGLITDLRSASVNNECYAQSAVKAGLHKHILHASQDLQRQI
LGTVEDFEKLDLLSTFGWEAETTFPKVLGDVIESLGGAIFVDSGFNKDTTFQSIRPLLEP
LVTPQTVKLQPVRELSELCDQKGYIKKKDVVSRENGVAYITVEVEANGVIHKSTCSGRDK
IMAKKVASKNVLKSLKECPSNA
>StDCL2b
MLLFKFLQFSTSQEQSMEPTDVAVSENQQLSADPLPFARSYQLEALETALKQNTIVYLET
GSGKTLIAIMLLRSYAYLLRKPSPYIAVFLVPTVVLVTQQGDALMLHTDLKVGKYWGEMG
VDYWDAATWQQQVDDHEVLVMTPAILLAALRHSFLQIDMIKVIIFDECHNARGKHPYASI
MVEFYHHQLTHESAQLPRIFGMTASPIKSKGASTAHSYWQKIRDLENLMNSKVYTCSSES
VLAEYIPFSNPKLKIYEHVDIPCTLFNTLAQDLERLKEKHECSISKSNLSSMSAGSARRR
LSKLHLAFLFCLSEMGVWLAFKAAEFLSFEENDFFSWGEFDACAQTIVRNFSLGASKIFS
ARLPSGPHWSIGGDIQANADAGYLSSKVNCLLESLLEYRDRKDLRCIIFVERIVTAIVLR
SLLNELLLERSGWRTEYTAGHISVLQSQSRKNQNKIVEEFRKGLVNIIVATSILEEGLDV
QSCNLVIRFDPSATVCSFIQSRGRARMQNSDFLLMVRDGDDPTLTRMQNYMASGEIMRQE
SLRHASIPCSPLDDELYDEPCYKVESTGAVVTLSSSVSLLYFYCSRLPSDGYFKPNPRCV
IDKETGTCTLQLPKSSPLQRVISVQGNRKILKQLACLEACKELHHVGALTDNLVPDIVEE
EAINKELECQIHTVEESKYFPPELVSHCSNDSEAVYYCYLVEMQHASYNDFQLHGIILAV
RTRLKCDDEILAFDLDVDRRGLLQVQLNYSKVVTLTAEEIRRCQRFQVSVFRILLDRDLS
ILQDALAAVQSPIGSAVSDYLLLPSLGSTPEINWKCVNSLLFPSQVLEDKHMDWCSTQDR
KRSVNIKTGVVCSCMLENSLVFTPHNGHIYCITGFLDNLDCYSLLGMRTGESITYTEYYK
KRHGINICFEEEPLLRGKHICKVHNYLQRSRTQKAKDSTDSSVELPPELCSLIMSPLSIS
TLNTYSYIPSIMHRIESLVMASNLKRTHLDHRTLNVPIPTAKILEAITTKKCLEKFHLES
LETLGDSFLKYAASIKLFKTYENHHEGLLTVKKNQIISNAALCKLGCARKIPGFIRNEPF
DLKAWIIPGDNSQVHSFDDEFLTSSDKMYSRVKQKIKSKRVADVVEALIGAYLSSGGEVA
ALSFMKWLGVDINFVDAPMSRHFPMNAEKLVNVRYLESLLLYKFNDPSLLVEALTHGSYM
LPEIPRCYQRLEFLGDAVLDYVVTAHLYSKYPGLTPGLITDLRSASVNNECYAQSAVKAG
LHKHILHASQDLQRQICSTVEDFDKLNLVSTFGWEAETTFPKVLGDVIESLGGAIFVDSG
FDKDTTFQCIRPLLEPLVTPQTLKPHPVRELTELCDQKGYIKKKDVVCRENGIAYITVEV
EANGVIHKSTCSGRDKLMGRKVASKNVLKSLKECPSNA
>StDCL2c
MARANDVVCGNQQLSVDPLPFARSYQLEALEDALKQNTIDYLETGSGKILIAIMLLRSYAYLLRKPSSYIAVFLVPTVVLVSQQGDALMMHTDLKVDTYWGEMGVDFWDAATWKHQVDGHEIDMIKVIIFDECHNAQGKHPYASIMMELYHRQLTSESAQLPRIFGMTASPIKSHVCAGPSTPDSYWRKIRDLENLMHSKVYTCDSEAVLAEYIPFSNPKLKIYKHEDILSSLSKSLAHDMERLKEKHECSILKSNLSYKSAGSAKRRLSNLHSTFLFCLSEMGIWLAFKAAEFLSQEETDFFSWGELDVCAQTIVRDFSLDASKEFSRLAYLLKVHCLVESLLDYRDLKDLRCIIFVERIITAIVLRFLLNELLPVLSGWRTEYTAGHASVVQSQSRKIQNKIVEEFRKGVVNIIVATSILEEGLDVQSCNLVIRFDPSATVCSYIQSRGRARMQNSDFLLMVKRYFKPNPRCVIDKETRTCTLQLPKSSPLQRIISVQGNSKILRQLACLEACKELNCVGALTDNLVPDIVEEEAINKELECKFQIVEESKYFPPELVSHFENESEAVYYCYLVELQHETYDDFQLHGIILAVRTRLKCDDETLTFDLDVDRRGRVQVQLKYSKVVTLTSEEDALAAGQLPIGSAVSDYLLLPSVGTSPEINWKCVNSLLFPSQVLRDKHMDWCSTQDRKRSVNTKIGVVYAFYKQGIKLCFEEPLLRGKHISKVHNYLQRCRTQKAKDSTDSSIELPPELCFVIMSHVSISTLYTYSLVPSIMHRFESLVMASYLKSFGSSATRKCLDKFHLESLETLGDAFLKYAVSKLLFKTYENHHEGLLCVKKSKIIFNTALCKLGCAHKIPGFIRNEPFNLQAWIIPGDSSQVHSFNEEFMTSSDKMYSKIKQKIRSKRVADVVEALIGAYLSSGGEVAALSLMKWLGMDIDFVDAPIQRHFPLNAEKLVNIRYFESLLHYKFHDPSLLVEALTHESYMLPEIPRCYQVILEYKLLSVSLSLHQVRISRRCSARLCCYSTSLFQISGTDLRSASVNNECYAQSAVKASLHKHILHASPDLQRQICNTIEDFKNLDLVSTFGWEAETTFPKLLQFNSSQEQSMEPTDVAVSENQHLSADPLPFARSYQLEALEIALKQNTIVYLETGSGKTLIAIMLLRSYAYLLRKPSPYIAVFLVPTVVLVTQQGDALMMHTDLKVGKYCGKMGVDYWNAATWQQQVDDHEVLVMIPAILHAALRHSFLQMDMIKVIIFDECHNARGKHPYASIMMEFYHHQLTRENAQLPRIFGMTASPIKSKASSTADSYWQKIRDLENLMHSKVYTCSSESVLAEYIPFSNPKLKIYEHVDIPCTLFHTLVHDLERLKEKHECSISQSNLSFMRDGSARRRLSKLHSDFLFCLSEMGAWLAFKSCEENDLCSSDDACVRDFCLTASKIFSARLPSGPHWSIGGDIQANVDAGYLSSKVNCLLESLLEYRDRQNLRCIIFVERIITAIVLQSLLNELLPERSGWRTEVTTGRISMVKQNKIVEEFRKGLVNIIVATSILEEGLDVQSCNLVIRFDPSTTICSFIQSRGRARMQNSDFLLMVRKGDDATLTRMQNYMASGEIMRQESLLYASIPCSLLYDELHDEPCYKVESTGAVVTLSSSVSLLYFYCSRLPSDGYFKLNPTCEIDEETGTCTLQLPKSSPLQGIISVQGDRKILKQLACLEACKKLHHVGALTDNLVPDIVEEETINKELECKIKIVEESLYYPSEFVSHCGNESEAVYYCYLVELQHDSYNDFQLHGIILAVRTKLKCDDEILAFDLDIDRRGRLQVQLNYSKVVTLTAEEIRRCQRFQVSVFRVLRDRDLSKLQDVLAAVQSPIGSAVSDYLLLPSVGTPPEINWKCVNFLLFQSQVLGDKHMDWCSTQGRKRNVNTITGVVCSCMLENSLVCTPHSGNIYCINGFLDNLDCNSLMGVRTEESITYREHFKKRYGINICFEEEPLLRGKHISKEAKDSSVELPPELCSLIMSPLSISTLNTYSYVPLIMHRIESLIMASKLKRMHLDHCTLNVLIPTAKILEAMTTKKCLEKFHLESLETLGDSFLKYAASIQLFKTYENDHQGLLTVKRKQSISNAALCKLGCARKIPGFIRNEPFNLKAWIIPGNNSQVHSFDEEFLTSSDKMYSRVKQKIKSKRVADVVEALIGAYLSSGGEVAALSFMKWLGVDINFVDAPMSRHFPMNAEKLVNVRYLESLLHYKFNDPSLLVEALTHGSYMLPEIPRSYQRLEFLGDAVLDYVVTTHLYFKYQGLTPGLITDLRSASVNNECYALSAVKACLHKHILHDSQDLLRHIFSTVEDFEKLDLVSTFGWEVEAAFPKVLADVIESLAGAIFVDSGFNKDTAFQSISPLLEPLITPQTLKLHPARELNELCAQKGYIKKKNVDFRENGIVYITVEVEANGAIHKDTHSGRNEKMAKKVASKKVLKSLKEYPYNA
>StDCL3
MEEEKQENPLKRNFEAFSSEAEQMDVEKKKKIEEFIPREYQLKVFKVAMRRNTIAVLDTG
AGKTNIAVMMIREIGKTLRNDDEKKLIVFLAPTVHLVHQQYEVIQHHTHLAVQEYYGAKG
VDEWNAESWKKETDDNDVLVMTPQIFLDALRKGYIKFDTVCFLILDECHRASGNHPYARI
MKIEEQSECHPNKLDARIKAFCQRAKVIAQERQAAFLHLRAGRPYLGGSRVTICTLLRSF
VDLLSIPARLGVSSSTDCEEQISELESLLDSQVYTLENRVELDEFVPSAKETCKFYDPIV
FSNTELKAKLEFSWSKFDAALAELKLSLPSQYKDIDDMYKKLRKRLSNCYAKILCCLENL
GIICAYEAVKICLENVPNDKDENEILRTSSLQHRYFLEEALSIVQESMPQDCESLFDVGY
DSSATLSMGHISSKLQVLLEIFHFLRKATQVRCLIFVERIITAKVIERVMKKMTRFSHFT
IAYLTGTNTSVDALTPKVQKETLGSFLSGKVNLLFATDVVEEGIDVPHCSSVIRFDLPKT
VRSYVQSRGRARQTESQYILMLERGNKKQREQMFDIIRSEYSMTDTAIKRDTDDSVVKPC
LVKETKAYYVEATGASVTADSSVSVLTKYCEMLPGDKFFSPKPLFQYILSGELYRCKLTL
PPNAAFQTIVGPECRSSQLSRQLVCLDACKKLHQIGALNDHLLPFNEKPPRGDSDVQDRK
LGAGTTKLKELHGTACISALSGSWGNDPNGEVYQVYKMNFPCNIKEVKYSSFILLLQSEL
DYDVGNVEVELFLVSKFVESSVSHCGKVHLDSQQVAKAKIFQELFFNGLFSKLFIKSSGG
RKFLLDTEKSLWEPSNMYLLLPLDPLDSSCEPYKVDWEAIESSVSVVEFLKRNAWLSNEK
SEAKRKNSLVDRTASFVEDLDQTDLIHFANISISRSNITDMVVVAIHTGRIYSVLDAVAN
TSAESPFEVDSEATVAPFSSFADYFHKKYGIVLVYPGQPLLLLKQSHNAYNLLVDFKKEG
GFVVVNNEMN
>StDCL4
MGGGGLENGTTSSPSAEPSLITNQLSVLSINDDEHSSVSVEKDPRKIARKYQMDLCKKAL
EENVVVYLGTGCGKTHIAVLLIYEMGHLIKKPQKSICVFLAPTVALVQQQAKVIEESIDF
KVGTYCGKSKHLKSHQDWEKEMEQYEVLVMTPQILLHNLSHCYIRIEFIALLIFDECHYA
QVESDHPYAEIMKIFYKPDVVKRPRIFGMTASPISGKGATVEGLETLLRSKVYSVEDKDE
LEQFVASPKVNVYHYGPGSSYLTKAYSQKLEEIKNQCVKELHKKAVDSTLRNTKKMLKRL
HGHLNFSLENLGVLGALQASCILLKGDHHERHQMMEAEVNASDDSLCDKYLSQVDTVFTS
GCAKDGMNPDLALMEVLKEPYFSKKLLRLIGILSNFGVQPDMKCIIFVNRIVTARSLSYI
LQHLKVLSSWKCGFLVGVHSGLKSMSRKNTNIILNKFRSGELNLLIATKVGEEGLDIQTC
CLVIRFDLPETVASFIQSRGRARMPKSEYAFLVDRGNQRELDLIEHFTRSEAQMNDEISS
RKSLTTVADFQENIYKVDMTGATISSASSISLLHHYCSKLPRDEYFCPKPQFYYFDDIDG
TICKLILPSNAAMHQIVSAPQSSIEAAKKDACLRACKSLHELGALTDYLLPDQADEDEDL
VPDFSDLECCEGEDAREELHEMIVPASLKEPWTETENPVCLNSYYIRFFPFPNDRVYKKF
GLFLKAPLPQEAERMKLDLNLARGRSVKTELIPSGATSFENNEQIQLAEKFQRMFLKIIL
DRSEFISEFVSLEKKDFVDSASKFYLLLPVNLFGHNKISVDWELVRRCLSSPIFGTSVCT
SNNKMSKFEEQLQLANGSKSVHDVANSLVYVPCKDAFFFISDVVKDKNAYSIYKDSKNHV
EHYYDISSVHLLYPDQPLIKAKQLFCLENLLRKKGYSELRDKEEHFVELPPEICQLKIIG
FSKDIGSSLSLLPSIMHRLESLLVAIELKGCLSASFPEGREVAIDHVLEALTTENCHESF
SLERLEVLGDAFLKFAVGRHLFLLHDAFDEGQLTRKRSNAVNNSNLYMVAIRNNLQAYIR
DQSFEPNHFYVVGRPCPVTCNKQTEKKIHGLCGSGTDGAKTEVRCSKCHHWLRKKTIADI
VEALVGAFVVDSGFKAAIAFLKWIGIHTDFKEPQLKSICSASKVFMPLAAEIDVLGIEHL
LGYSFIHKGLLIQAFIHPSYNRHGGGCYQRLEFLGDAVLDYLITSYLYSVYPKLKPGQLT
DLRSISVNNNTFAVVAVRQSFHSHILCDSSDLRESITRYVNFIGRPDSMKRLGEEPSCPK
ALGDLVESCMGAILLDTGFDLNRAWQIILSFLKPVMSFTRLQLNPTRELYELCQSFGWNL
KFLPSKKDSKFLVEARVNGENVSAAASALNINKKSAQRMAAQKVCSSLKENDSLVLTIDE
FGCLSG
