# Supplementary material for: Genome-wide identification and characterization of argonaute, dicer-like, and RNA-dependent RNA polymerase gene families in potato (Solanum tuberosum): Advancing RNA interference-based crop enhancement
Source: PLoS One. 2026 Feb 9;21(2):e0339021. doi: 10.1371/journal.pone.0339021 (PMC12885295; doi:10.1371/journal.pone.0339021)
Supplement: S2 File — (TXT) [file pone.0339021.s002.txt]

>AtAGO1
MVRKRRTDAPSEGGEGSGSREAGPVSGGGRGSQRGGFQQGGGQHQGGRGYTPQPQQGGRGGRGYGQPPQQQQQYGGPQEYQGRGRGGPPHQGGRGGYGGGRGGGPSSGPPQRQSVPELHQATSPTYQAVSSQPTLSEVSPTQVPEPTVLAQQFEQLSVEQGAPSQAIQPIPSSSKAFKFPMRPGKGQSGKRCIVKANHFFAELPDKDLHHYDVTITPEVTSRGVNRAVMKQLVDNYRDSHLGSRLPAYDGRKSLYTAGPLPFNSKEFRINLLDEEVGAGGQRREREFKVVIKLVARADLHHLGMFLEGKQSDAPQEALQVLDIVLRELPTSRIRYIPVGRSFYSPDIGKKQSLGDGLESWRGFYQSIRPTQMGLSLNIDMSSTAFIEANPVIQFVCDLLNRDISSRPLSDADRVKIKKALRGVKVEVTHRGNMRRKYRISGLTAVATRELTFPVDERNTQKSVVEYFHETYGFRIQHTQLPCLQVGNSNRPNYLPMEVCKIVEGQRYSKRLNERQITALLKVTCQRPIDREKDILQTVQLNDYAKDNYAQEFGIKISTSLASVEARILPPPWLKYHESGREGTCLPQVGQWNMMNKKMINGGTVNNWICINFSRQVQDNLARTFCQELAQMCYVSGMAFNPEPVLPPVSARPEQVEKVLKTRYHDATSKLSQGKEIDLLIVILPDNNGSLYGDLKRICETELGIVSQCCLTKHVFKMSKQYMANVALKINVKVGGRNTVLVDALSRRIPLVSDRPTIIFGADVTHPHPGEDSSPSIAAVVASQDWPEITKYAGLVCAQAHRQELIQDLFKEWKDPQKGVVTGGMIKELLIAFRRSTGHKPLRIIFYRDGVSEGQFYQVLLYELDAIRKACASLEAGYQPPVTFVVVQKRHHTRLFAQNHNDRHSVDRSGNILPGTVVDSKICHPTEFDFYLCSHAGIQGTSRPAHYHVLWDENNFTADGLQSLTNNLCYTYARCTRSVSIVPPAYYAHLAAFRARFYMEPETSDSGSMASGSMARGGGMAGRSTRGPNVNAAVRPLPALKENVKRVMFYC
>AtAGO2
MERGGYRGGRGDGRGRGGRGYGGGGGGGEQGRDRGYGGGEQGRGRGSERGGGNRGQGRGEQQDFRSQSQRGPPPGHGGRGTTQFQQPRPQVAPQPSQAPASYAGSVGGVAGRGAWGRKPQVPSDSASPSTSTTVVSEPVRVAEVMNLKPSVQVATSDRKEPMKRPDRGGVVAVRRVNLYVNHYKVNFNPESVIRHYDVEIKGEIPTKKVSRFELAMVRDKVFTDNPDEFPLAMTAYDGQKNIFSAVELPTGSYKVEYPKTEEMRGRSYTFTIKQVNVLKLGDLKEYMTGRSSFNPRDVLQGMDVVMKEHPSKCMITVGKSFFTRETEPDEDFRFGVIAAKGYRHTLKPTAQGLSLCLDYSVLAFRKAMSVIEYLKLYFNWSDMRQFRRRDVEEELIGLKVTVNHRKNKQKLTIVGLSMQNTKDIKFDLIDQEGNEPPRKTSIVEYFRIKYGRHIVHKDIPCLDLGKNGRQNFVPMEFCDLVEGQIYPKDNLDKDSALWLKKLSLVNPQQRQRNIDKMIKARNGPSGGEIIGNFGLKVDTNMTPVEGRVLKAPSLKLAERGRVVREEPNPRQNNQWNLMKKGVTRGSIVKHWAVLDFTASERFNKMPNDFVDNLIDRCWRLGMQMEAPIVYKTSRMETLSNGNAIEELLRSVIDEASRKHGGARPTLVLCAMSRKDDGYKTLKWIAETKLGLVTQCFLTGPATKGGDQYRANLALKMNAKVGGSNVELMDTFSFFKKEDEVMFIGADVNHPAARDKMSPSIVAVVGTLNWPEANRYAARVIAQPHRKEEIQGFGDACLELVKAHVQATGKRPNKIVIFRDGVSDAQFDMVLNVELLDVKLTFEKNGYNPKITVIVAQKRHQTRFFPATNNDGSDKGNVPSGTVVDTKVIHPYEYDFYLCSHHGGIGTSKPTHYYTLWDELGFTSDQVQKLIFEMCFTFTRCTKPVSLVPPVYYADMVAFRGRMYHEASSREKNFKQPRGASTSAASLASSLSSLTIEDKAIFKLHAELENVMFFV
>AtAGO3
MDRGGYRGGRGDGRGRGGGGDRGRGYSGRGDGRGRGGDGDRGYSGRGDGHGRGGGGDRGRGYSGRGDGRGRGGGGDRGRGYSGRGDGHGRGGGGDRGRGYSGRGRGFVQDRDGGWVNPGQSSGGHVRGRGTQLQQPPPQEVPPSSSQAQVSQGVAPGDVGQGGVGDVGRDGVGDVGRDGVGDVGQGGVGDVGQVGVGDVGQGGVGDVGQGGVGDVGRDGVGDVGRDGVGDVGRGGVGDRGQSQSGLSSGHFGRGTQLQQPQPQAVSQSSSQGQVSQSFATGGVGLGAWARKPQLFSDSTVLPSSSSSNVVASHTASGSQVMTPKPSSSDKKEPVKRPDKGGNIKVKGVINLSVNHFRVSFSTESVIRHYDVDIKGENSSKKISRFELAMVKEKLFKDNNDFPNAMTAYDGQKNIFSAVELPTGSFKVDFSETEEIMRGRSYTFIIKQVKELKLLDLQAYIDGRSTFIPRDVLQGMDVVMKEHPSKRMITVGKRFFSTRLEIDFGYGVGAAKGFHHTLKPTVQGLSLCLNSSLLAFRKAISVIEYLKLYFGWRNIRQFKNCRPDDVVQELIGLKVTVDHRKTKQKFIIMGLSKDDTKDIKFDFIDHAGNQPPRKISIVEYFKEKYGRDIDHKDIPCLNLGKKGRENFVPMEFCNLVEGQIFPKEKLYRDSAAWLKELSLVTPQQRLENINKMIKSSDGPRGGDIIGNFGLRVDPNMTTVEGRVLEAPTLKLTDRRGNPIHEKLMSESNQWNLTTKGVTKGSIIKHWAVLDFTASESLKKKMPGYFVNKLIERCKGLGMQMEAPIVCKTSSMETLYDGNALEELLRSVIDEASHNHGGACPTLVLCAMTGKHDGYKTLKWIAETKLGLVTQCFLTISAIKGETVSDQYLANLALKINAKVGGTNVELVDNIFSFFKKEDKVMFIGADVNHPAAHDNMSPSIVAVVGTLNWPEANRYAARVKAQSHRKEEIQGFGETCWELIEAHSQAPEKRPNKIVIFRDGVSDGQFDMVLNVELQNVKDVFAKVGYNPQITVIVAQKRHQTRFFPATTSKDGRAKGNVPSGTVVDTTIIHPFEYDFYLCSQHGAIGTSKPTHYYVLSDEIGFNSNQIQKLIFDLCFTFTRCTKPVALVPPVSYADKAASRGRVYYEASLMKKNSKQSRGASSSSASVASSSSSVTMEDKEIFKVHAGIENFMFFV
>AtAGO4
MDSTNGNGADLESANGANGSGVTEALPPPPPVIPPNVEPVRVKTELAEKKGPVRVPMARKGFGTRGQKIPLLTNHFKVDVANLQGHFFHYSVALFYDDGRPVEQKGVGRKILDKVHQTYHSDLDGKEFAYDGEKTLFTYGALPSNKMDFSVVLEEVSATRANGNGSPNGNESPSDGDRKRLRRPNRSKNFRVEISYAAKIPLQALANAMRGQESENSQEAIRVLDIILRQHAARQGCLLVRQSFFHNDPTNCEPVGGNILGCRGFHSSFRTTQGGMSLNMDVTTTMIIKPGPVVDFLIANQNARDPYSIDWSKAKRTLKNLRVKVSPSGQEFKITGLSDKPCREQTFELKKRNPNENGEFETTEVTVADYFRDTRHIDLQYSADLPCINVGKPKRPTYIPLELCALVPLQRYTKALTTFQRSALVEKSRQKPQERMTVLSKALKVSNYDAEPLLRSCGISISSNFTQVEGRVLPAPKLKMGCGSETFPRNGRWNFNNKEFVEPTKIQRWVVVNFSARCNVRQVVDDLIKIGGSKGIEIASPFQVFEEGNQFRRAPPMIRVENMFKDIQSKLPGVPQFILCVLPDKKNSDLYGPWKKKNLTEFGIVTQCMAPTRQPNDQYLTNLLLKINAKLGGLNSMLSVERTPAFTVISKVPTIILGMDVSHGSPGQSDVPSIAAVVSSREWPLISKYRASVRTQPSKAEMIESLVKKNGTEDDGIIKELLVDFYTSSNKRKPEHIIIFRDGVSESQFNQVLNIELDQIIEACKLLDANWNPKFLLLVAQKNHHTKFFQPTSPENVPPGTIIDNKICHPKNNDFYLCAHAGMIGTTRPTHYHVLYDEIGFSADELQELVHSLSYVYQRSTSAISVVAPICYAHLAAAQLGTFMKFEDQSETSSSHGGITAPGPISVAQLPRLKDNVANSMFFC
>AtAGO5
MSNRGGGGHGGASRGRGGGRRSDQRQDQSSGQVAWPGLQQSYGGRGGSVSAGRGRGNVGRGENTGDLTATQVPVASAVSGGRGRGNIGDPTFSVASSSKTVSVASSSKEESKNTEVSETMSNLQITSTETKPEMTSLPPASSKAVTFPVRPGRGTLGKKVMVRANHFLVQVADRDLYHYDVSINPEVISKTVNRNVMKLLVKNYKDSHLGGKSPAYDGRKSLYTAGPLPFDSKEFVVNLAEKRADGSSGKDRPFKVAVKNVTSTDLYQLQQFLDRKQREAPYDTIQVLDVVLRDKPSNDYVSVGRSFFHTSLGKDARDGRGELGDGIEYWRGYFQSLRLTQMGLSLNIDVSARSFYEPIVVTDFISKFLNIRDLNRPLRDSDRLKVKKVLRTLKVKLLHWNGTKSAKISGISSLPIRELRFTLEDKSEKTVVQYFAEKYNYRVKYQALPAIQTGSDTRPVYLPMELCQIDEGQRYTKRLNEKQVTALLKATCQRPPDRENSIKNLVVKNNYNDDLSKEFGMSVTTQLASIEARVLPPPMLKYHDSGKEKMVNPRLGQWNMIDKKMVNGAKVTSWTCVSFSTRIDRGLPQEFCKQLIGMCVSKGMEFKPQPAIPFISCPPEHIEEALLDIHKRAPGLQLLIVILPDVTGSYGKIKRICETELGIVSQCCQPRQVNKLNKQYMENVALKINVKTGGRNTVLNDAIRRNIPLITDRPTIIMGADVTHPQPGEDSSPSIAAVVASMDWPEINKYRGLVSAQAHREEIIQDLYKLVQDPQRGLVHSGLIREHFIAFRRATGQIPQRIIFYRDGVSEGQFSQVLLHEMTAIRKACNSLQENYVPRVTFVIVQKRHHTRLFPEQHGNRDMTDKSGNIQPGTVVDTKICHPNEFDFYLNSHAGIQGTSRPAHYHVLLDENGFTADQLQMLTNNLCYTYARCTKSVSIVPPAYYAHLAAFRARYYMESEMSDGGSSRSRSSTTGVGQVISQLPAIKDNVKEVMFYC
>AtAGO6
METSSSLPLSPISIEPEQPSHRDYDITTRRGVGTTGNPIELCTNHFNVSVRQPDVVFYQYTVSITTENGDAVDGTGISRKLMDQLFKTYSSDLDGKRLAYDGEKTLYTVGPLPQNEFDFLVIVEGSFSKRDCGVSDGGSSSGTCKRSKRSFLPRSYKVQIHYAAEIPLKTVLGTQRGAYTPDKSAQDALRVLDIVLRQQAAERGCLLVRQAFFHSDGHPMKVGGGVIGIRGLHSSFRPTHGGLSLNIDVSTTMILEPGPVIEFLKANQSVETPRQIDWIKAAKMLKHMRVKATHRNMEFKIIGLSSKPCNQQLFSMKIKDGEREVPIREITVYDYFKQTYTEPISSAYFPCLDVGKPDRPNYLPLEFCNLVSLQRYTKPLSGRQRVLLVESSRQKPLERIKTLNDAMHTYCYDKDPFLAGCGISIEKEMTQVEGRVLKPPMLKFGKNEDFQPCNGRWNFNNKMLLEPRAIKSWAIVNFSFPCDSSHISRELISCGMRKGIEIDRPFALVEEDPQYKKAGPVERVEKMIATMKLKFPDPPHFILCILPERKTSDIYGPWKKICLTEEGIHTQCICPIKISDQYLTNVLLKINSKLGGINSLLGIEYSYNIPLINKIPTLILGMDVSHGPPGRADVPSVAAVVGSKCWPLISRYRAAVRTQSPRLEMIDSLFQPIENTEKGDNGIMNELFVEFYRTSRARKPKQIIIFRDGVSESQFEQVLKIEVDQIIKAYQRLGESDVPKFTVIVAQKNHHTKLFQAKGPENVPAGTVVDTKIVHPTNYDFYMCAHAGKIGTSRPAHYHVLLDEIGFSPDDLQNLIHSLSYVNQRSTTATSIVAPVRYAHLAAAQVAQFTKFEGISEDGKVPELPRLHENVEGNMFFC
>AtAGO7
MEEKTHHHHHSTNKHIPSSKSRTPLLHKPYHHHVQTNPPPFLLHPSSHQNLNLVASNLPSSYYYYYYCYFYSQFHNSLPPPPPPHLLPLSPPLPPLLPLPPPHSMTRFHKSLPVSQVVERKQQHQQKKKIQVSNNKVSGSIAIEEAALVVAKRPDFGGQDGSVIYLLANHFLVKFDSSQRIYHYNVEISPQPSKEIARMIKQKLVETDRNSFSGVVPAFDGRQNIYSPVEFQGDRLEFFVNLPIPSCKAVMNYGDLREKQPQKKIEKLFRVNMKLVSKFDGKEQRKEGEDWAPLPPEYIHALDVILRENPMEKCTSIGRSFYSSSMGGSKEIGGGAVGLRGFFQSLRHTQQGLALNMDLSITAFHESIGVIAYLQKRLEFLTDLPRNKGRELSLEEKREVEKALKNIRVFVCHRETVQRYRVYGLTEEITENIWFPDREGKYLRLMSYFKDHYGYEIQFKNLPCLQISRARPCYLPMELCMICEGQKFLGKLSDDQAAKIMKMGCQKPNERKAIIDKVMTGSVGPSSGNQTREFNLEVSREMTLLKGRILQPPKLKLDRPRNLKESKVFKGTRIERWALMSIGGSSDQKSTIPKFINELTQKCEHLGVFLSKNTLSSTFFEPSHILNNISLLESKLKEIQRAASNNLQLIICVMEKKHKGYGDLKRISETRIGVVTQCCLYPNITKLSSQFVSNLALKINAKIGGSMTELYNSIPSHIPRLLRPDEPVIFMGADVTHPHPFDDCSPSVAAVVGSINWPEANRYVSRMRSQTHRQEIIQDLDLMVKELLDDFYKAVKKLPNRIIFFRDGVSETQFKKVLQEELQSIKTACSKFQDYNPSITFAVVQKRHHTRLFRCDPDHENIPPGTVVDTVITHPKEFDFYLCSHLGVKGTSRPTHYHILWDENEFTSDELQRLVYNLCYTFVRCTKPISIVPPAYYAHLAAYRGRLYIERSSESNGGSMNPSSVSRVGPPKTIPLPKLSDNVKNLMFYC
>AtAGO8
MDTTLPPPQHMEREPLKSKSSLLPMTRRGNGSKGQKILLLTNHFRVNFRKPNSHNFFHYSVTITYEDGSPLLAKGFGRKILEKVQQTCQADLGCKHFAYDGDKNLYTVGPLPRSSLDFSVVLETAPSRRNADKRLKLPHQSKKFNVAILFAPPEIPMEAIANALQGKKTKHLLDAIRVMDCILSQNAARQGCLLVRQSFFHNDAKYFANIGEGVDCCKGFHSSFRTTQGGLSLNIDVSTAMIVKPGPVVDFLIANQGVNDPFSINWKKAKNTLKNLRVKVLPSNQEYKITGLSGLHCKDQTFTWKKRNQNREFEEVEITVSDYFTRIREIELRYSGGLPCINVGKPNRPTYFPIELCELVSLQRYTKALTKFQRSNLIKESRQNPQQRIGVLTRALKTSNYNDDPMLQECGVRIGSDFTQVEGRVLPTPKLKAGKEQDIYPINGSWNFKNKPATVTRWAVVNFSARCDPQKIIDDLTRCGKMKGINVDSPYHVVFEENPQFKDATGSVRVDKMFQHLQSILGEVPPKFLLCILEKKNSDVYEKSCSMWNCECIVPPQNLNDQYLTNLLLKINAKLGGLNSVLDMELSGTMPLVMRVPTIIIGMDVSHGSPGQSDHIPSIAAVVSSREWPLISKYRACVRTQSPKVEMIDSLFKPVSDKDDQGIMRELLLDFHSSSGKKPNHIIIFRDGVSESQFNQVLNIELDQMMQINHHTKFFQTESPNNVLPGTIIDSNICHQHNNDFYLCAHAGKIGTTRPTHYHVLYDEIGFDTDQLQELVHSLSYVYQRSTTAISLVAPICYAHLAAAQMATAMKFEDMSETSSSHGGITTAGAVPVPPMPKLNTNVASSMFFC
>AtAGO9
MDSDEPNGSGLPPPPPFVPANLVPEVEPVKKNILLPMARPRGSGSKGQKIPLLTNHFGVKFNKPSGYFFHYSVAINYEDGRPVEAKGIGRKILDKVQETYQSDLGAKYFAYDGEKTLFTVGALPSNKLDFSVVLEEIPSSRNHAGNDTNDADRKRSRRPNQTKKFMVEISYAAKIPMQAIASALQGKETENLQDALRVLDIILRQSAARQGCLLVRQSFFHNDVKNFVPIGGGVSGCRGFHSSFRTTQGGLSLNIDTSTTMIVQPGPVVDFLLANQNKKDPYGMDWNKARRVLKNLRVQITLSNREYKISGLSEHSCKDQLFTWRKPNDKGEFEEVEITVLNYYKERNIEVRYSGDFPCINVGKPKRPTYFPIEFCNLVSLQRYTKSLTNFQRAALVEKSRQKPPERMASLTKGLKDSNYNADPVLQDSGVSIITNFTQVEGRILPTPMLKVGKGENLSPIKGKWNFMRKTLAEPTTVTRWAVVNFSARCDTNTLIRDLIKCGREKGINVEPPFKDVINENPQFRNAPATVRVENMFEQIKSKLPKPPLFLLCILAERKNSDVYGPWKKKNLVDLGIVTQCIAPTRLNDQYLTNVLLKINAKLGGLNSLLAMERSPAMPKVTQVPTIIVGMDVSHGSPGQSDIPSIAAVVSSRQWPLISKYKACVRTQSRKMEMIDNLFKPVNGKDEGMFRELLLDFYYSSENRKPEHIIIFRDGVSESQFNQVLNIELDQMMQACKFLDDTWHPKFTVIVAQKNHHTKFFQSRGPDNVPPGTIIDSQICHPRNFDFYLCAHAGMIGTTRPTHYHVLYDEIGFATDDLQELVHSLSYVYQRSTTAISVVAPVCYAHLAAAQMGTVMKYEELSETSSSHGGITTPGAVPVPPMPQLHNNVSTSMFFC
>AtAGO10
MPIRQMKDSSETHLVIKTQPLKHHNPKTVQNGKIPPPSPSPVTVTTPATVTQSQASSPSPPSKNRSRRRNRGGRKSDQGDVCMRPSSRPRKPPPPSQTTSSAVSVATAGEIVAVNHQMQMGVRKNSNFAPRPGFGTLGTKCIVKANHFLADLPTKDLNQYDVTITPEVSSKSVNRAIIAELVRLYKESDLGRRLPAYDGRKSLYTAGELPFTWKEFSVKIVDEDDGIINGPKRERSYKVAIKFVARANMHHLGEFLAGKRADCPQEAVQILDIVLRELSVKRFCPVGRSFFSPDIKTPQRLGEGLESWCGFYQSIRPTQMGLSLNIDMASAAFIEPLPVIEFVAQLLGKDVLSKPLSDSDRVKIKKGLRGVKVEVTHRANVRRKYRVAGLTTQPTRELMFPVDENCTMKSVIEYFQEMYGFTIQHTHLPCLQVGNQKKASYLPMEACKIVEGQRYTKRLNEKQITALLKVTCQRPRDRENDILRTVQHNAYDQDPYAKEFGMNISEKLASVEARILPAPWLKYHENGKEKDCLPQVGQWNMMNKKMINGMTVSRWACVNFSRSVQENVARGFCNELGQMCEVSGMEFNPEPVIPIYSARPDQVEKALKHVYHTSMNKTKGKELELLLAILPDNNGSLYGDLKRICETELGLISQCCLTKHVFKISKQYLANVSLKINVKMGGRNTVLVDAISCRIPLVSDIPTIIFGADVTHPENGEESSPSIAAVVASQDWPEVTKYAGLVCAQAHRQELIQDLYKTWQDPVRGTVSGGMIRDLLISFRKATGQKPLRIIFYRDGVSEGQFYQVLLYELDAIRKACASLEPNYQPPVTFIVVQKRHHTRLFANNHRDKNSTDRSGNILPGTVVDTKICHPTEFDFYLCSHAGIQGTSRPAHYHVLWDENNFTADGIQSLTNNLCYTYARCTRSVSIVPPAYYAHLAAFRARFYLEPEIMQDNGSPGKKNTKTTTVGDVGVKPLPALKENVKRVMFYC
>StAGO1a
MVRKRRTDVPGDAESSESHETGGGRGGVQRPSQQQQQGGGRGSGPQRGGYGGRGGGGAPR
GGMAPQQSYGGPPEYYQQGRGPQQYQRGGGQPQRRGGIGGRGAPSGGSSRPPVPELHQAT
ETPHQPVPYGRPAETYSEAGSSSQPPEPMTHQVTQQFQQLAVQPEAGAPQAIPPVSSKSM
RFPLRPGKGSNGTRCIVKANHFFAELPDKDLHQYDVSITPEVASRGVNRAVMEQLVKLYR
ESHLGKRLPAYDGRKSLYTAGPLPFVQKDFKITLLDDDDGPGGARREREFKVVIKLAARA
DLHHLGMFLQGRQADAPQEALQVLDIVLRELPTSRYCPVGRSFYSPDLGRRQPLGEGLES
WRGFYQSIRPTQMGLSLNIDMSSTAFIEPLPVIEFVSQLLNRDISSRPLSDADRVKIKKA
LRGVKVEVTHRGNMRRKYRISGLTSQATRELTFPVDERGTMKAVVEYFRETYGFVIQHTQ
LPCLQVGNTQRPNYLPMEVCKIVEGQRYSKRLNERQITALLKVTCQRPQERENDILQTVR
HNAYADDPYAREFGIKISEKLAQVEARILPAPWLKYHDTGREKDCLPQVGQWNMMNKKMV
NGGTVNNWICINFSRNVQDSVARGFCSELAQMCMISGMIFNPNPVLPPVSARPDQVERVL
KTRFHDAMTKLQPNGRELDLLVVILPDNNGSLYGDLKRICETDLGIVSQCCLTKHVFKMS
KQYLANVSLKINVKVGGRNTVLVDAISRRIPLVSDRPTIIFGADVTHPHPGEDSSPSIAA
VVASQDWPEITKYAGLVSAQAHRQELIQDLYKTWQDPTRGTVTGGMIKELLISFRRATGQ
KPQRIIFYRDGVSEGQFYQVLLFELDAIRKACASLEPNYQPPVTFVVVQKRHHTRLFANN
HRDRNAVDRSGNILPGTVVDSKICHPTEFDFYLCSHAGIQGTSRPAHYHVLWDENNFSAD
GLQSLTNNLCYTYARCTRSVSIVPPAYYAHLAAFRARFYMEPETSDSESVTSGAAPYRGG
VGAVGRSTRAPGVGAAVRPLPALKENVKRVMFYC
>StAGO1b
MVRKRRTELPGSGESSGSQETVGGQGRGQYPPQQQQQEGGYQGGGQGRGMRPPHQQQQQL
GGYQGGGQGRGQRPPQQHQQEGGYQGGGQGRGQRPPQQLQQEGGGRGWRPQQGGYGGRGS
GGAPPRGMAPQQSYGGQPEYYQQGRGTQQHQQRGGGPPQQHGGIGGRGAPSGGPSRPPIP
ELHQATTQTQHQAVMTTQPIPYGRPADTSMEVGSSSEPPEMSTLQVTQQFQQLAVQPEAA
ATQTIPPVSSKSLRFPLRPGKGKFGQSCIVKANHFFAELPDKDLHQYDVTITPEVSSRGV
NRAVMAQLVLLYQESHLGKRLPAYDGRKSLYTAGPLPFVQKEFKITLTDDDDGPGGARRE
REFKVVIKFASRADLHHLGMFLEGRQADAPQEALQVLDIVLRELPTSKYCPVGRSFYSPN
LGRRQPLGEGLESWRGFYQSIRPTQMGLSLNIDMSSTSFIEPLPVIDFVTQLLNRDVSSR
PLSDADRVKIKKALRGVKVEVTHRGNMRRKYRIANLTSQATRELTFPVDEKGTLKSVIEY
FRETYGFVIQHTQWPCLQVGNQQRPNYLPMEVCKIVEGQRYSKRLNEKQITALLKVTCQR
PQDRERDILETVKHNAYAEDKYAKEFGIKISDKLAQVEARILPPPWLKYHDNGREKDCLP
QVGQWNMMNKKMVNGGTVANWICINFSRNVQDSVAHGFCSELAQMCGISGMNFNPNPVLP
PTSARPDQVERVLKTRFHDAMTKLQPLSKELDLLVVILPDNNGSLYGDLKRICETELGVV
SQCCLTKHVFKMSKQYLANVALKINVKVGGRNTVLVDAISRRIPLVSDRPTIIFGADVTH
PHPGEDSSPSIAAVVASQDWPEITKYAGLVSAQAHRQELIQDLYTTRQDPVKGTVSGGMI
KDLLISFRRATGQKPQRIIFYRDGVSEGQFYQVLLYELDAIRKACASLEPNYQPPVTFVV
VQKRHHTRLFANNHRDRNAVDRSGNIIPGTVVDSKICHPTEFDFYLCSHAGIQGTSRPAH
YHVLWDENKFTADGLQSLTNNLCYTYARCTRSVSIVPPAYYAHLAAFRARFYMEPETSDG
GSVTSGAAGRGFGAGAAGRNTRAPGAGAAVRPLPALKDNVKRVMFYC
>StAGO3a
MDRGNYQCGGSDNTGRGEHQIGGGIQQQQVVDGPPQSSDVDVGSLKITEQSSSSLPERVP
DTGKIAVESITLLANHFPVRFNPQSIIMHYDMDIQHQPVTDKSDLRQIREKWLTDKPAEF
PCDKTGKKNIFSAVQLPTGCFTVNGGDDAMERSYDVIIKPVAELQLSKLSEYLSGHIPRD
VQGMALSLDYSVLALPEPMLVLDYLKEYLKEPNEVTFKNNRQAAQVALKGLKVGVIHRHT
NQKFIIKELTDLDTHKLTFPLRDPKGKDSTTEVFLVDYFRDKYQREIQFRDFPSLVIGKG
NKINYVPMELCVLVEKRRYPKEDLHKDTALILKNISLAQPQQAICEMVQAKDGPCGAITG
NFEIGVDRNMTCVLGRILPPPDLRLGSQSRHHVNDKCQSNLVGKSVVEGKEIRRWALIDF
SSKNDRDLKRQVDVFVDKLKDRYLRLGINMEEPAVKHFTHMNELSAVGKVEKLLNDVVNE
ASQKNKGKLQMIVCVMASKDNGYKYLKWVSETKIGIVTQCCLSSNAYNNAKDQFLANLCL
KINAKLGGSNMELMERLPNFGSEDNVMFIGADVNHPTGKDSDKCPSIAAVVATVNWPTAN
RYAARVRPQEHRTDKILEFGKMCKDLVDTYAKLNSVKPNKIVVFRDGVSESQFDMVLNEE
LKDLKEAIYESDKYRPSITLVVAQKRHHTRLFPKVGNVPPGTVVDTQIVHPSDFDFYLCS
HFGQLGTSKATYYHVLHDDNGFSSDRLQKLIYNMCFTFARCTKPVSLVPPVYYADLVAYR
GRMFQEVLMEMNASSSTTSSVSFEQSFYKLHNDLQNIMFFV
>StAGO3b
MDRGNYRRGGGDDNAGRGGGNRGRGRGQGQGRGGGGRGEPQIGGGRGGPQVGGGRGGPQM
GQPPQQWGNQPRGSGQYQIRGAPQNQPGQNYPVSQNPGRGGTWVNQPVQRGGGGSAWPRP
QQQGSGVPNTAWARPPPQQPQQQGSGSGVATAWARPPPQRSQEHGGGNQQHQVVDRPPPQ
SSDPVQVDLGSLKITDQSPSSPPKSCKEKRVPIARPDTGKIAVKSITLLANHFPVRFNPQ
TTIMHYDVDIQQKADGNRPVKKLTNKSVLHMIREKLCTDDPTRFPIDKTAYDGKKNIFSA
VQLPTGCFAVNWSDGEDVKLRSYDITIKLVAELKLCKLKEYLSGSLSHIPRDILQGMELV
MKENPTRCRTSVGRCFYSNEHLADHDFRFGVAAYRGFQQSLKPTSGGLALCLDYSVLALR
KPMPVLDFLKEYLGESNENTFRNNIRAAKGALVGLKVRVIHRRTSQKFLIKQLTDCKTRE
ITFPLEDPEGKDPPRDVYLVDYFRDKYQREIRFKDFPSLDIGKGNKKNYVPMEFCVLVEG
QRYPKEDLDKDTALFLKNISLARPQERREAICEMVRAEDGPCGDITRNFEIGVDRNMTRV
PGRILPPPDLKLGGQSRLPVNDKCQWNLVGKSVVEGKALQRWALIDFSSQDRKPFFRLRV
DEFVFRLKDRCRKLSINMEEPAVVHFTDMNELSAVGKVENLLKGVVAAADQEIKGKLQMI
VCVMTSKHNGYKYLKWVSETKIGVVTQCCLSPNANKGQDQYLANLCMKINAKLGGSNMEL
MDRLPNFGSEDNVMFIGADVNHPAAKNVTCPSIAAVVATVNWPAANKYAARVSPQEHRTE
KILEFGKMCKDLVRTYAELNSVKPNKIVVFRDGVSEGQFDMVLNEELVDLAKAIYDSNYQ
PAITLVVAQKRHHTRLFPEGGPANVPPGTVVDTIIVHPSDFDFYLCSHFGGLGTSKPTHY
HVLWDDNGFNSDRLQKLIYNMCFTFARCTKPVSLVPPVYYADLVAYRGRMFQEVLMEMNS
PRSTTSSSPTASFQQRFYDLHPDLQDIMFFV
>StAGO3c
MDRGSYNGRGGGNRGRDRGRVRGYNEPRQGRARGYNEPRQDRARAYYEHEQVRARGQHEQ
EQGRGRSGRDGFQMSSSSSNQPRPSGQHQFTETGAPENQPVSQTPEATVISWADRLRRGV
GTASPRPQQQQGRGVTSTVWARPQLQQGRGGGVGQQHGGGNQQQEGVDRPPLRSSDASVL
LGKINLKDSKKREPMGRPDGGNNSYKSISLHANHFPVKFKDGTIILHYDVDVQQVDENQP
GKPVTEKFDLRKIREKWLMDKPAEFPCDKTAYDGNKNIFSAVDLPAKPLTVNCSVGDDAK
ECKYTLTFKLVAQLQLDNVTGYMKRNLQNIPRDVLQGMDLVMKENPRRCRISVGRCFYSN
NAYKIFNRGVAARKGFQQSLKLTSEGLALCLDYSELLVIPEQISVIGFLKEYYGGIIEDI
FKYRRAAASDLLAGLKVKVTHRPNKQKFVIKKLVPGETRALTFRLQDTEEEVYLVDYFND
KYTCEILYKHLPSLDIGKGEKKNYVPVEFCELVAGQRFPKDRLKTASPKPEERRGLICET
VLATDGPRTTIPGNFKIRVDDHMTRISGRILPVPVLKLGGQIPPYLNDKTCQWNLVGKSV
VEGKALQRWALIDFSSKENRDLLKLQVDKFVLNLRDRCRELSINMEEPAVVHSTDMKELS
AVSKVENLLKVVVDAADQKIKGKLQMIVCVMTSKHNGYKYLKWVSETKIGIVTQCCLSSN
ANKLHNQYLANLCMKINAKLGGSNMELMERLPNFGSDDNVMFIGADVNHPAAGNVKCPSI
AAVVATINWPAANKYAARVSPQEHRTEKIVEFGKMCKDLVHTYAELNSVKPNKIVVFRDG
VSESQFDMVLNEELNDLVEAIYESNKYQPAITLVVAQKRHHTRLFPMDGNVSPGTVVDTQ
IVHPSGFDFYLCSHYGQLGTSKATHYHVLYDENGFKSVDLQHLVAYRGRMFQEVLKEMNS
SRSTTSSSEASSSSSSPIDSFAQEFYDLHRDLQNIMFFV
>StAGO4a
MAEEETNGAAAEGLPPPPPVPPDFTPAKTELEPVKKKILRVPMARRGVGNKGQKIQILTN
HFKVNVTNVDGHFFHYSVALFYEDGRPVDGKGVGRKVLDRVHETYDTELAGKEFAYDGEK
SLFTIGALPRNKMEFTVVLDDVTSNRNNGNSSPGGHGSPNEADRKRLRRPYQSKTFKVEI
SFAAKIPMQAIANALRGQESENSQEALRVLDIILRQHAAKQGCLLVRQSFFHNDPKNFVD
VGGGVLGCRGFHSSFRTTQSGLSLNIDVSTTMIIQPGPIVDFLIANQNAKDPFSLDWAKA
KRILKNLRVKTSPTNQEYKITGLSDRPCREQLFTLKQKGKDADGEVQTTEVTVFDYFVNH
RNIELRYSADLPCINVGKPKRPTYFPIELCSLVSLQRYTKSLSTFQRSSLVEKSRQKPQE
RMQVLSNALKINQYDAEPLLRSCGISISNNFTQIEGRVLPPPKLKTGGDDFVPRNGRWNF
NNKRLVDPTKIERWAVVNFSARCNIQGLVSDLIKCGKQKGIVVEDPFDVFEESPQVRRAP
PLVRVEKMFEQVQSKLPGAPKFLLCLLPERKNCDVYGPWKRKNLAEYGIVTQCIAPTRVN
DQYITNVLLKINAKLGGLNSMLTVEHSPAIPMVSKVPTIIIGMDVSHGSPGQSDVPSIAA
VVSSRQWPSISRYRASVRTQSPKVEMIDNLFKRASDTEDEGIMREALLDFYVSSGKRKPE
HIIIFRDGVSESQFSQVLNVELDQIIEACKFLDEKWSPKFVVIVAQKNHHTKFFQPNDPN
NVPPGTIIDNKVCHPRNYDFYLCAHAGMIGTTRPTHYHVLYDELGFSADDLQELVHNLSY
VYQRSTTAISVVAPICYAHLAATQMGQWMKFEDASETSSGHNGVTNAGPVSVPQLPKLEE
KVSSSMFFC
>StAGO4b
MAEEENGGSTEALPPPPPVPLDFSPAQAEPEPVKKKVLRVPMARRGLGSKGQKIPILTNH
FKVNVSNVDGHFFHYSVALFYEDGRPVEGKGIGRKVLDRVHETYDTELAGKDFAYDGEKS
LFTIGSLPRNKLEFTVVLDDITSNRNNGTNGNSSPGRHGSPPNETDRKRLRRPYQSKTYK
VEISFAAKIPMQAIANALRGQESENSQEALRVLDIILRQHAAKQGCLLVRQSFFHNDPKN
FADVGGGVLGCRGFHSSFRTTQSGLSLNIDVSTTMIIQPGPVVDFLIANQNAKDPFSLDW
AKAKRVLKNLRVKTAPANQEFKITGLSEKPCREQTFTLKQRSKDEDGEVQTSEVTVYDYF
VNHRNIDLRYSADLPCLNVGKPKRPTYFPIELCTLVSLQRYTKALSTFQRASLVEKSRQK
PQERMEILSNALKINNYDAEPLLRSCGVSISSNFTQVEGRVLPAPKLKAGNGDDLFTRNG
RWNFNNKRFFDPAKVERWAVVNFSARCDLRGLVRDLTRLGETKGISVEAPFEVFEESPQL
RRAPPVVRVDKMFEEIQSKLPGAPKFLLCLLPERKNCDIYGPWKRKNLADHGIVTQCLAP
GRVNDQYLTNLLLKINAKLGGLNSMLAAEVSPSIPMVSKVPTMILGMDVSHGSPGQSDVP
SIAAVVSSRQWPSISRYRASVRTQSPKVEMIDNIFKKISDTEDDGIMRELLLDFYVSSGK
RKPEHIIVFRDGVSESQFNQVLNIELDQLIEACKFLDEKWSPKFVIIVAQKNHHTKFFQS
GSPDNVPPGTIIDNKVCHPRNNDFYLCAHAGMIGTTRPTHYHVLLDEVGFSPDELQELVH
NLSYVYQRSTTAISIVAPISYAHLAATQVGQWMKFEDASETSSSHGGLTNAGPVTVPQLP
RLQENVASSMFFC
>StAGO5
MSERGRGRRGGSPYGGGRGGGRTPPYGGGRGDGRTPPYGGGRGGGRTPPSDGRGRGYPSP
GGRGRGTYSSGGSSSYSASPSYNAPPSYNPPPIYHHQQPSMAVSSMTREVEQKLSLQPST
SANPPAGPQPVQQSSPPVATIPAHLAGPSTSTQPPRPPPVSSKNMRPPPRPDYGTIGRRC
LVKANHFLVQVADRDVHHYDVTITPEVLSKKVCRLIIKQLVESYKLSHLGGRRLAYDGRK
SAYTAGALPFASKEFVIMFADDNGGARREREFKVSIKFAAKADIHHLKQFLRSRQSDVPQ
ETIQALDVVLRTNPSVKYEVVGRSLFHNESEDDTGSLTGGLEFWRGYYQSLRPTQMGLAL
NIDMSARAFYEPIFVSDYVLRHLNLRDDPQVRLSDQDHSKVRKVLKGVKVEATHQGRRYR
ITGLTPRPSTTMMFPVDGTETMVSVAAYFQQKYSIVLTYPMLPALQCGSNAKAVYLPMEI
CKIVSGQRYTKMLNGRQVTEMLRATCQRPKEREGGIREIVKTNNYADDKLVHEFGIGVDT
PLTTIEARVLKAPMLMYHESGKESRVDPRVGQWNMIDKKLINAAHVNCWTCVSFSPRVPP
ERLVDRLLHMCISKGMSFESPLVPLRRAHPEQIEKTLRDIHRESMQAIDKKKGEQEIKHL
QLLIVVLPDGSGQYGMIKRLCEIDLGIVSQCCHPKNLQPPSNPYLENLTLKINVKVGGRN
SVLELAVTKRMPFITDTPTIVFGADVTHPQPGEDSSPSIAAVVASMDWPEVTKYRGIVSA
QPHRQEIIMDLYTEKEDPKKGIVRGGMIMDLLKAFYKVTKRKPYRIIFYRDGVSEGQFNQ
VLLEEMDAIRKACAALENNYMPPVTFVVVQKRHHTRLFPSNHDDRSLIDRSGNILPGTVV
DTRICHPTEFDFYLCSHAGIKGTSRPVHYHVLYDENNFTADAIQNVTNHLCYTYVRCTRS
VSLVPPAYYAHLAAFRARYYMENDVDVRAANEGGEGGAATREQAAAQFRPLPNIHENVSE
VMFYC
>StAGO6a
MEISEGRESCCTPVEEPPPVIMSNAEPEGVDQPKRTIMMRPGDGTSGREISLLANHLKVS
IKCPDEIFYHYSVSITSDEKRAVNSKVIRRKIIDRLHETYSSEFAGKKFAYDGEKNLYTV
GPLPHNRLEFTVVVEESSARHASESPSDNGSLNHYSKRSKHSLHSKAFLVEIDYAAKIPL
RSVDLALQGADPENVQDALRVLDIILRQQAANRGCLLVRQSFFHDDSRNFTDVGGGVMSC
RGFHSSFRPTDGGLTLNMDVSTTMILSPGPVIDFLLANQNVKEPRYIDWARAKRMLKNLR
VKAKHNNREFKIIGLTDRPCNQQLFSMKVKNGGSPDDGGETLEITVYEYFTKHRNIELSS
SVYMPCLDVGKPKRPNYLPLELCYLVSLQRYTKALSSVQRASLVEKSRQKPRERIKVITD
AVRDYSYDDDPFLVACGISIEKQLIQINGRVLEAPKLKVGNGEEVTPCDGRWNFKNKHLF
NPARIERWAVVNFSASCDTSHLSRELISCGRSKGIHFERPHTLIEEDPQYRRAGAVVRVE
QMFEEIIARLPGHPDFLLCVLPERKNSELYGPWKKKSLTDLGIVTQCISPLKITDRYLTN
VLLKINAKLGGTNSLLAMEHTSHLPLIKDTPTMILGMDVSHGSPGQSDIPSIAAVVGSLY
WPLISKYRAVVRSQSPKLEIIESLYKPLPNGDDEGIMRELLLDFYRTSNGHKPAQIIVFS
TMKEKYTIVEAHTRCMILGWVRFSLLSRVFRGIRHCFRAGQVDLTLFFVRDGVSESQFSQ
VLNLELDQMIKAYNHLGEGGNPKFTLIVAQKNHHTKLFQANAVDNVPPGTVVDTNIVHPR
NNDFFMCAHAGMIGTTKPAHYHVLLDEIGFAPDVLQNLIHSLSYVYQRSTSATSIVAPVR
YAHLAAQQFGQFDKFEDHSETLSEQGSVKSIGTTPVTELPRLHKNVSDSMFFC
>StAGO6b
MASKELFPYLPPPPKEIPSGVVPMKAEPGKGCGSVSERLMPNFNQMNRPRPGVKGKKIHL
LTNYFRVCFQGGISQLYSYNVNVLYENGDPVTGSNLIRKVIHKLWEIYSSELGEQAFASD
GQQSLFTTSLLPQKKLDFTVVLDAATSKRCKTEGNLSGDGDLSEGDQKRQKIISRFKTFR
VQINFVSIIPFKTMPDGKHGVKSGNNEVLIALDTILQHSNAKRNCLLLRQSYFPNEMKNF
MDLTGGILGCRGFHSSFQSVQGGLYFNLDTSTTTLIQPGPLVNFLMANQNVETPFKIDWT
KAKILKNLRIKLLHSNREHKITGLSNRTCKEEKFLLQLRGSNNQNDNVQTVEITVYEYFV
RKRGIELGYSSNLPCINVGSQRKAQFIPVELCSLVPLQRFKKELSLHQRSLLVNKSSQKP
IELMKHLNEELKANDYNTDPMLRACEISINKSYTEVEGRVISPPQLRVGNKENLASKFSR
WSFNGKKFADPKSIEFWAVVNFSSGHDIRAFCIEMAKLGAMRGMHIHPPSFVFEENAKHK
KKPGSVRVDKMFEQIIPKFRKDPPRFLLCFLPAKFSNLYGPWKKKCLMTFGIRNQCIAKN
KVDETYLANVMLKINAKLGGLNSMLSAEVSQTIPLVSKVPTMILAMGVTHAPSSRSDLPS
VAAVVGSRQWPMISYYRASTCIQPPKTETIHSLFRPVSDREDSGMIRELLMDFHASSGKR
KPEQIIIFRQGLSESQFKHVISEMEEIIKACKFLDEIWSPKFTLIVAQRRHHTKLFQANS
SDNIPPGTVVDTKICHPLYNNNFYICAHAARVGTSRPIHYFVLLDEIGFSSDSVQELVHC
LCYVSQRCTSAIYEAIDPDELECVIRLLIKYGIQRSCNRSNRTCSKGPKKSAFSGRRGLC
PYFGCFQ
>StAGO7
MEQTENSNKCNSKSTTAKICPNNNNNNNNHYIAFGFHHNTNNTNNQNQYQTYPPLLPLPP
LLPPLQLPFPQNHNFRSRTHVHKPSFNQNHPFLATPSDSKIQEISASKVLQRQNDVSKQK
YGRRVKAAATTTESLVVARRPDSGGVEGQVISLLANHFLVQFDPSQRIFHYDVEISPHPS
KDIARLIKKKLVEDHSVMLSGALPVYDGGRTIYSPIEFQNNKIEFYISLPIPSSGSNKSG
EMVKLQKEEQQIKLFRVNIKLISKFDGKELNSYLNKEGDDSGSPLPQEYLHALDVVLRES
PTEKCITAGRSFYSSCMGGEKDIGGGAVALRGFFQSLRPTQQGLALNVDFSVTAFHESIG
VITYLEKRLDFLHDISHRKTRGLTNDEKKEVEKALKNIRVFVCHRETVQRYRIYSLTEEV
TENLCFQDRDGKILRIVNYFKDHYNYDILYRNLPCLQISRSKPCYLPMELCMICEGQKFL
GKLSDDQTARILKMGCQRPRERKAIIDRVVTGSVGPTSGNHASDFKLQISKEMTQLYGRI
LQPPKLKLGDRGQVRNLIPSRLDRQWNLLDSHVFEGTRVERWALMSFGGTSDQKSHIPKF
INQLCQRCEQLGIFLNKNTVLNPQFEPLHLLNNVKNLETKLNKLHRASFNNLQLVICVME
RKHKGYADLKRIAETSIGVVTQCCLYPNLGKISSQFLANLALKINAKVGGCTVALYNSLP
SQIPRLFKHDCPVIFMGADVTHPHPLDDFSPSVAAVVGSVNWPAANKYVSRMRSQTHRQE
IIQDLSTMVGEIIDDFYEELLKLPERIIFFRDGVSETQFLKVLKEELQAIRMACSRFPGY
KPPITFVVVQKRHHTRLFPCELDLSTTKNTLFNENILPGTVVDTVITHPSEFDFYLCSHW
GVKGTSRPIHYHVLWDENQFTSDELQKLVYNLCYTFVRCTKPISLVPPAYYAHLAAYRGR
LYLERSDLSTLTRSSNISRAAPPKTTPLPKLTENIKKLMFYC
>StAGO9
MASSKDEGTATKSDRLPMARQGTGSKGQKIRLLTNHFKVGMNNSDGHFFHYSVAINYEDG
NPVEVKGIGRKILDKVHQTYSMELAGKDFAYDGEKSLFTIGALPGNKFEFDVVLEDVSSS
RTTRGSPGGSPSDVDRKRSKKQPWSKAYKVVIKYAAKIPMQAIANALRGQDSEQYQEAVR
VLDIILRQHAAKRGCLIVRQSFFHNEPRNFVDLGGGVSGCRGFHASFRATQGGLSLNMDV
STTMIVKPGAVIDFLLANQNAKDPYQIDWSKAKRMLKSLRIKASPSNREYKITGLTDKPC
REQTFTLKQKNGDGGMQEVETSVYDYFTHHRRIPLQYSGDFPCINVGKPKHPTFIPLELC
SLVSLQRYTKALSNLQRASLVEKSRQKPQERMRTLTDALKTSNYKADPLLGSAGISINDQ
FTQVDGRILPTPKLRVGDDQDLFPRNGRWNFNQKRLVEPVKLERWAAVNFSARCDVRKLC
MDLQRCGKMKGISINPPFQHIFEENQQYRRNPAPLGGMNSFLTTELAPTLPQISKVPTII
IGMDVSHGSPGRADAPSIAAVVSSRQWPFISRYRAAVCTQSPKLEMIDSLYKKVSDTEDE
GLFRELLRDFYVSSKNVKPEHIIIFRDGVSESQFNQVINIELNQIIEACNHLEEDWSPKF
TVIVAQKNHHTRFFQTNSPDNVPPGTVIDNAVCHPKTNDFYMCAHAGPIGTTRPTHYHIL
HDEIGFSADDMQELVHSLSYVYQRSTTAISVVAPICYAHLAAAQVAQFIKFDEISEATSS
HGGVSTAGTVLVPPLPRLHKNVRSSMFFC
>StAGO10a
MPIRQMKESSEQHIVIKPHLQNTMNPVQKTPKTPQNGKGPPNQEPQNNKIHNQTSPPSRN
RGRRRGRGGRKSDQGETFMRPSSRPCTAASKPVIAASVEATNVSGVENNGSSSGFPSSSK
SLCFAPRPGYGQLGTKCIVKANHFLADLPDKELNQYDVTVIPEVSSRTVNRAIMAELVKL
YKESHLGMRLPAYDGRKSLYTAGELPFKWKEFTIKLIDEDDVINGPKREREYKVVIKFVA
RANLHHLSEFLAGKRADGPKEALQILDIVLRELSIKRYCPVGRSFFSPDIRKPQPLGDGL
EAWCGFYQSIRPTQMGLSLNIDMASAAFIEALPVMEFVAQLLGKDVSSRPLSDSDRVKIK
KALRGVKVEVTHRGNVRRKYRVSGLTTQPTRELVFPVDDNLTMKSVVEYFQEMYGFTIKN
THLPCLQVGNQKKANYLPMEACKIVEGQRYTKRLSEKQITSLLKVTCQRPRDRENSILQT
VQHNDYNEDPYAKEFGIKISEKQASVEARVLPAPWLKYHETGKEKDCLPQVGQWNMMNKK
MINGMTVNRWACINFSRSVQESVARGFCNELAQMCQVSGMEFNPEPIIPIYMARPDQVEK
ALKHVYHSCVNKLKGKELELLLVILPDNNGSLYGDIKRICETDLGLITQCCLTKHVFKIS
KQYLANVSLKINVKMGGRNTVLLDAISCRIPLVSDIPTIIFGADVTHPENGEDSSPSIAA
VVASQDWPEVTKYAGLVCAQAHRQELIQDLYKTWHDPARGTVSGGMIRDLLISFRKATGQ
KPQRIIFYRDGVSEGQFYQVLLFELDAIRKACASLEPNYQPPVTFIVVQKRHHTRLFANN
HKDRSSIDRSGNILPGTVVDTKICHPTEFDFYLCSHAGIQGTSRPAHYHVLWDENNFTAD
GIQSLTNNLCYTYARCTRSVSVVPPAYYAHLAAFRARFYMEPDMPENNSGSPHQGSSKAI
RETGVRPLPALKENVKRVMFYC
>StAGO10b
MPQWQMKLDLEQKHMVSRTPLQESLNENAQSHSSGERSRMEEVKRNNNAGKRRGRRKGKG
ILVEKMQDMSNNSEVSPACSASSSSERSLVFPRRPGYGQLGTKCLVKANHFIAELSERNL
SQYSVRITPEVKCTRLNKAIMAELVKLHKDADLGKRIPVFDGRRTLYTAGLLPFNSKEFT
ITLGDDDEWIGITKEREFAVTIKFISQANMLQLRELLSGKHVDNPPQALKIIDIVLRELA
SQRYISVGRFFYSPSIKKPQTLGNGLQSWRGFYQSIKPTQMGLSLNIDMSTTAFIEPLPV
VEFVAQVLGKDVSSRPLSDADRIKVKKALRGVKVEVTHRGNIRRKYRISGLTSQPTRELI
FPVDEEKNMKSVIEYFQEVYGFTIQYPHLPCLLVGSQKKVNYLPMEACKILEGQRYTKRL
DEKQITSLLKSSCQRPREQEMDILQTVRQNGYKQDPIAKEFGINIDDKLASVEARVLPAP
WLKYHDAGKEKECHPQLGQWNMLNKKVINGSTVNHWACINFSCNVQENAARGFCHQLAQM
CQVSGMEFNCEPVIPVYYARPDQAKKALNYVYNAAANKLGGKELELLIAILPDNNGSLYG
TLKKICETDLGMISQCCLTKHVLKISKQYLSNVSLKINVKMGGRNTVLLDALRWKIPLVS
DIPTIIFGADVTHPESGEDCSPSIAAVVASQDWPEVTKYAGLVCAQPHRQELIQDLYRTW
QDPQRGTMSGGMIRELLLAFKKATGQKPLRIIFYRDGVSDGQFYQVLLYELDAIRKACAS
LEPGYQPPVTFIVVQKRHHTRLLPNNHNDRNHTDRSGNILPGTVVDTKICHPTEFDFYLC
SHAGIQGTSRPAHYHVLWDENNFSADEMQSLTNNLCYTYARCTRSVSVVPPAYYAHLAAY
RARFYVEPDSRDNGSMRSTRATNGSVNVRPLPALKEKVKNVMFYC
