# Supplementary material for: Genome-wide identification and characterization of argonaute, dicer-like, and RNA-dependent RNA polymerase gene families in potato (Solanum tuberosum): Advancing RNA interference-based crop enhancement
Source: PLoS One. 2026 Feb 9;21(2):e0339021. doi: 10.1371/journal.pone.0339021 (PMC12885295; doi:10.1371/journal.pone.0339021)
Supplement: S3 File — (TXT) [file pone.0339021.s003.txt]

>AtRDR1
MGKTIQVFGFPNGVSAEEVKKFLERLTGSGTVYAIKVRQPKKGGPRVYAIVQFTSERHTRLIITAAAERLYYGRSYLKAFEVEQDIVPK
PRASLHTISGLKMFFGCQVSTKKFLTLWSAQDVCVSFGIGMRKLHFSFSWYQKDYRLELSYENIWQIDLHSPQGRSSKFLVIQVIGAPKIFEKEDQPINL
LFGIMDFYSDGSDEQWIRTTDFTSSSCIGQSTAFCLELPVHLNVPDFRENFANYAEHRASSFLIESGSSYSSNANTLVPVVDPPPGFSLPFEILFKLNTL
VQNACLSGPALDLDFYRLLNQKKYDRALIDHCLEKLFHLGECCYEPAHWLRDEYKKWISKGKLPLSPTISLDDGLVYMYRVQVTPARVYFSGPEVNVSNR
VLRHYSKYINNFLRVSFVDEDLEKVRSMDLSPRSSTQRRTKLYDRIYSVLRDGIVIGDKKFEFLAFSSSQLRENSAWMFAPIDRITAAHIRAWMGDFDHI
RNVAKYAARLGQSFSSSRETLNVRSDEIEVIPDVEIISLGTRYVFSDGIGKISAEFARKVARKCGLTEFSPSAFQIRYGGYKGVVAVDPNSSKKLSLRKS
MSKFESENTKLDVLAWSKYQPCYMNRQLITLLSTLGVTDSVFEKKQREVVDRLDAILTHPLEAHEALGLMAPGENTNILKALILCGYKPDAEPFLSMMLQ
NFRASKLLELRTKTRIFISGGRSMMGCLDETRTLEYGQVVVQYSDPMRPGRRFIITGPVVVAKNPCLHPGDVRVLQAVNVPALNHMVDCVVFPQKGLRPH
PNECSGSDLDGDIYFVCWDQELVPPRTSEPMDYTPEPTQILDHDVTIEEVEEYFANYIVNDSLGIIANAHTAFADKEPLKAFSDPCIELAKKFSTAVDFP
KTGVAAVIPQHLYVKEYPDFMEKPDKPTYESKNVIGKLFREVKERAPPLISIKSFTLDVASKSYDKDMEVDGFEEYVDEAFYQKANYDFKLGNLMDYYGI
KTEAEILSGGIMRMSKSFTKRRDAESIGRAVRALRKETLSLFNASEEEENESAKASAWYHVTYHSSYWGLYNEGLNRDHFLSFAWCVYDKLVRIKKTNLG
RRQRQETLERLDHVLRFG
>AtRDR2
MVSETTTNRSTVKISNVPQTIVADELLRFLELHLGEDTVFALEIPTTRDNWKPRDFARVQFTTLEVKSRAQLLSSQSKLLFKTHNLRLS
EAYDDIIPRPVDPRKRLDDIVLTVGFPESDEKRFCALEKWDGVRCWILTEKRRVEFWVWESGDCYKIEVRFEDIIETLSCCVNGDASEIDAFLLKLKYGP
KVFKRVTVHIATKFKSDRYRFCKEDFDFMWIRTTDFSGSKSIGTSTCFCLEVHNGSTMLDIFSGLPYYREDTLSLTYVDGKTFASAAQIVPLLNAAILGL
EFPYEILFQLNALVHAQKISLFAASDMELIKILRGMSLETALVILKKLHQQSSICYDPVFFVKTQMQSVVKKMKHSPASAYKRLTEQNIMSCQRAYVTPS
KIYLLGPELETANYVVKNFAEHVSDFMRVTFVEEDWSKLPANALSVNSKEGYFVKPSRTNIYNRVLSILGEGITVGPKRFEFLAFSASQLRGNSVWMFAS
NEKVKAEDIREWMGCFRKIRSISKCAARMGQLFSASRQTLIVRAQDVEQIPDIEVTTDGADYCFSDGIGKISLAFAKQVAQKCGLSHVPSAFQIRYGGYK
GVIAVDRSSFRKLSLRDSMLKFDSNNRMLNVTRWTESMPCFLNREIICLLSTLGIEDAMFEAMQAVHLSMLGNMLEDRDAALNVLQKLSGENSKNLLVKM
LLQGYAPSSEPYLSMMLRVHHESQLSELKSRCRILVPKGRILIGCMDEMGILEYGQVYVRVTLTKAELKSRDQSYFRKIDEETSVVIGKVVVTKNPCLHP
GDIRVLDAIYEVHFEEKGYLDCIIFPQKGERPHPNECSGGDLDGDQFFVSWDEKIIPSEMDPPMDYAGSRPRLMDHDVTLEEIHKFFVDYMISDTLGVIS
TAHLVHADRDPEKARSQKCLELANLHSRAVDFAKTGAPAEMPYALKPREFPDFLERFEKPTYISESVFGKLYRAVKSSLAQRKPEAESEDTVAYDVTLEE
AGFESFIETAKAHRDMYGEKLTSLMIYYGAANEEEILTGILKTKEMYLARDNRRYGDMKDRITLSVKDLHKEAMGWFEKSCEDEQQKKKLASAWYYVTYN
PNHRDEKLTFLSFPWIVGDVLLDIKAENAQRQSVEEKTSGLVSI
>AtRDR3
MMNNGCDEVSPRSEIALLGSVETMLEKIYEKHNHRLPISVETRRKLSSISEELALETLRKVFNKPYLKTLDGLIMYFVKGTVTVDGSPR
LSPGESPVQSPRTPAKKSCRASQDVSLDLETPSPKFMKREENGGSKYIPPLLALGELEFKKAFLLLSYIGGESLVEEVISGDQIRKWKDLPMVSYEAAVW
NRLGQRYCSPKERRRPLEGDSGMTHYYQCHVATDGSYKFKGHLLENTGTHLHKVLGDDNVLTVKFDKVLGVETYCNDLYSTYKGIAKNGIMVGLRRYRFF
VFKDGGKEEKKKDVSTKGVKCYFIRTDSTASIDMQNPYIFAGKSMHEARMHFMHVNTLSSLPNYMSRFSLILSKTKTLEVDMTGITFEQIDDIHCHDQDD
KDVLDKNGKPCIHSDGTGYISEDLARMCPVNIFKGKSMRSNNIQSKNLNFEGQGPCGQEPPLLIQFRIFYNGYAVKGTFLTNKKLPPRTVQVRPSMIKVY
EDRTLSNLSTFNSLEVVTTSNPPRKARLSRNLVALLSYGGVPNDFFLNILRNTLEESKTIFYSERAAFKAAINYGDDQYTADMILVGIPLDEPYLKDRLS
YLLKTERNALKAGRFPIDESYYIMGTVDPTGELKENEICVILHSGQISGDVLVYRNPGLHFGDIHVLKATYVKALEDYVGNAKFAVFFPQKGPRSLGDEI
AGGDFDGDMYFISRNPKLLEHFKPSEPWVSSSKPSKIYCGRKPSELSEEELEEELFKMFLKARFCKRDVIGMAADCWLGIMDPFLTLGDESAKEKYERKK
NILKLIDIYYDALDAPKKGAKVDLPPDLEIKNFPHYMERDPKRDFRSTSILGLIFDTVDSHNAEEPPPSEISKLWYFEDEPVPKSHMDKFTSWYENYRSE
MSQAMMETDKVKRNQLTNEVIQRYKQDFYGAAGFEDSNKSLEELYPQALALYNVVYDYAIQEGVAKCTFAWNVAGPVLCKFYLKKTKDKSVVASTSVLKK
LLG
>AtRDR4
MMTTTMDYNSSDQGFSWSEIALLGSVETMLEKVYGKHNHHPPIKVETRRRLSSISEELALETLRKVLNMPNVKTLDGIIIYFLNDAVTV
DGSPRLWSGESPVQFPRTPGKKSCRASQAEVSLDREDPSPKFLRGDENGESKHISLLLALGELEFKKAFLLLTYLGGKSLGEVISGDEIRQWKDLPMVAY
ERAVWFKLGQNEERMQLESDSGKTHYYQCHVAPDGSYRLKGYFLENTGTHLHKVLGDDNVLTVRFDQLPKESTYCDNPYSKYKEIAKNGIMVGLRRYQFF
VFKDGGKAEKKKRNSTKQVKCYFIRTGSTASSDMENPYILSGMSIHEARMHFMHVHTLPSPANYMARFSLILSKTKKLEVDMTEITVMQIDDIHCHDQSN
NDVLDKNGKPRIHSDGTGYISEDLARMCPLNIFKGKSMRSNNIQGTCVQEPPLLIQIRMFNDGSAVKGIFLLNKNLPPQTVQVRPSMIKVYKDKNLSNFS
TFNSLEVVTTSNPPKRAKLSKNLVALLSYGGVPNDFFLDILLNTLEKKKTIFFKVRAAGKAALHYGNMDDKNALQMIMAGIPLDEPYLKHYLSKLLKLEK
DDLKAGKLPIDESYYLMGTVDPTGELKEDEVSGLAKSQDVLVYRNPGLHFGDIHILKATYVKSLEQYVGNSKYGVFFPQKGPRSLGDEIAGGDFDGDMYF
ISRNPKLLEHYKPSEPWVSSSPRSKIYTGRQPSELSPEQLEEELFKIFLKTGFSPSSVIGQAADSWLAIMDRFLTLGDENVKEKAEMKKKMLKLTDIYYD
AIDAPKTGTEVNLPLDVKVDLFPHYMERNKTFKSTSILGLIFDTVDFHNAEDTTPSGISKLQCFEDEPVSEFDMEKCKLWHKDYRKEMCQAMNSDDDDSC
NEVIQKYKQEFYSAAGFKESKKILEELYPKALALYNVT
>AtRDR5
MNQASSRIRIALSGRIETALENIYRKHNLTPINDETRQRLSSIPENLGFELVRKVFSLQAGLIYNLDSFIVSKVNQAVSFTGYPQPANS
LSPSGRHVSRVLQEEMSVDSDAPSPKSLKSEDKGGSLHIPQLVALGELEFKKVFLLLSYIPGQHVGQVITADEIRLWKDLPMVEYEAAVWDRLGRHYCPQ
KDRRMLQWDSGKTHYYQCNVAPNGSYTFKVLSALQGPLLEHTGTHLHKVLGDDNVLTVKFADVQKSSSTYSIDHYFTYKGIAKNGIMIGLRRYQFFVFKD
GGKEEKKKDLSTKKVKCYFIRTDSTAFYDMQNPYILTGKSIYEARMHFMHVHRAPTLANYMARFSLILSKTKTLEVDMTGITFDQIDDIHCHDQDGKDVL
DKNKKPCIHSDGTGYISEDLARMCPLNIFKGKCLRSESIQEACYQDPPLLIQFRMFYDGYAVKGTFLLNKKLCPRTVQVRPSMIKVSKDPSLSNFSTFNA
LEVVTTSNPPKRTKLSKNLVALLSYGGIPNEFFLDILLNTLEESKSIFYNKRAALNAALNYGEMDDQNAAQMILVGIPLDEPHLKNYLSILLKTEKNDLK
AGKLPVTESYYLMGTVDPTGALKEDEVCVILESGQISGEVLVYRNPGLHFGDIHILKATYVKALEEYVGNSKFAVFFPQKGPRSLGDEIAGGDFDGDMYF
ISRNPELLENFKPSEPWVSLTPPSKSNSGRAPSQLSPEELEEELFEMFLTAGFHASNVIGIAADSWLTIMDRFLILGDDRAEEKAEMKKKMLELIDIYYD
ALDAPKKGDKVYLPNKLKPDIFPHYMERDKKFQSTSILGLIFDFVKSQTTEEPSPSSEISKLPCFEDEPVSEFHMQKCRLWYDNYRTEMTQAMKTDKDES
ANEVIQRYKQEFYGAAGFEDSKKSLEELYPQALALYKIVYDYAIHAGVSKCRFVWKVAGPVLCRFYLNKKMQEKCLVCAPSVLKELWG
>AtRDR6
MGSEGNMKKSVVTQVSIGGFGESTTAKQLTDYLEDEVGIVWRCRLKTSWTPPGSYPNFEIADTSNIPSIDEYKKVEPHAFVHFAVFESA
GRAMDAAGQCNLILDGQPLKVSLGPKNPYSLNQRRRTTVPYKLAGITLEIGTLVSRDDFFVSWRAEGVDFLVDPFDNTCKFCFRKSTAFSFKDAVMHAVI
NCDYKLELLVRDIQTVRQYKTLHGFVLILQLASSPRVWYRTADDDIYDTVPGDLLDDDDPWIRTTDFTQVGAIGRCHSYRVLISPRYENKLRTALDYFRM
RRVQEERVRWPPRIRNEPCFGEPVSDHFFCIHHKEGISFEIMFLVNSVLHRGVFNQFQLTERFFDLLRNQPKDVNIASLKHLCTYKRPVFDAYKRLKLVQ
EWIQKNPKLLGSHEQSEDISEIRRLVITPTRAYCLPPEVELSNRVLRRYKAVAERFLRVTFMDESMQTINSNVLSYFVAPIVKDLTSSSFSQKTYVFKRV
KSILTDGFKLCGRKYSFLAFSANQLRDRSAWFFAEDGKTRVSDIKTWMGKFKDKNVAKCAARMGLCFSSTYATVDVMPHEVDTEVPDIERNGYVFSDGIG
TITPDLADEVMEKLKLDVHYSPCAYQIRYAGFKGVVARWPSKSDGIRLALRDSMKKFFSKHTILEICSWTRFQPGFLNRQIITLLSVLGVPDEIFWDMQE
SMLYKLNRILDDTDVAFEVLTASCAEQGNTAAIMLSAGFKPKTEPHLRGMLSSVRIAQLWGLREKSRIFVTSGRWLMGCLDEAGILEHGQCFIQVSKPSI
ENCFSKHGSRFKETKTDLEVVKGYVAIAKNPCLHPGDVRILEAVDVPQLHHMYDCLIFPQKGDRPHTNEASGSDLDGDLYFVAWDQKLIPPNRKSYPAMH
YDAAEEKSLGRAVNHQDIIDFFARNLANEQLGTICNAHVVHADRSEYGAMDEECLLLAELAATAVDFPKTGKIVSMPFHLKPKLYPDFMGKEDYQTYKSN
KILGRLYRRVKEVYDEDAEASSEESTDPSAIPYDAVLEIPGFEDLIPEAWGHKCLYDGQLIGLLGQYKVQKEEEIVTGHIWSMPKYTSKKQGELKERLKH
SYNSLKKEFRKVFEETIPDHENLSEEEKNILYEKKASAWYHVTYHPEWVKKSLELQDPDESSHAAMLSFAWIAADYLARIKIRSREMGSIDSAKPVDSLA
KFLAQRL
>StRDR1a
MGKTIQVYGFPDLLSAEVVKSFLEKHTGYGTVCALEVKQSKRGSRAFAKVQFVDNISADK
IINLASKRLYFGSSYLKAREMETDLVQLWEYVDHMDGITLNFGCQISDDKFAVLGSTEVS
IKFGIGLKKFFFFLSSGSADYKLQLSYENIWQVVLHRPYGQNAQFLLIQLFGAPRIYKRL
ENSCYSFFKETPDDQWVRTTDFAPSWIGLSSSLCLQFRRGVHLPNFQESFFHYAERENNI
TLQTGFTFFVSQKSALVPNVQPPEGIAIPYKILFKISSLVQHGCIPGPALNVYFFRLVDP
QRRNVACIEQALEKLYYLKECCYDPVRWLTEQYDGYLKGRQPPKSPSINLDDGLVYVRRV
LVTPCKVYFCGPEVNVSNRVLRNYSEDIDNFLRVSFVDEEWEKLYSTELLPKASTGNGIR
TNIYERILSTLRKGFVIGDKKFEFLAFSSSQLRDNSVWMFASRPGLTANDIRTWMGDFSQ
IKNVAKYAARLGQSFGSSTETLSVLRHEIEVIPDVKVHGTSYVFSDGIGKISADFARRVA
SKCGLQHTPSAFQIRYGGYKGVVAVDPYSSMKLSLRKSMSKYESDNNKLDVLEWSKYQPC
FLNRQLVTLLSTLGVKDDVLEQKQKEAVDQLDAILHDSLKAQEALELMSPGENTNILKAM
LNCGYMPDAEPFLSMMLQTFRASKLLDLRTKSRIFIPNGRLMMGCLDESRTLEYGQVFVQ
FTGSGHREFSEDLHPFNNSRSTNCNFILKGNVVVAKNPCLHPGDIRVLRAVDVPALHHMV
DCVVFPQKGKRPHPNECSGSDLDGDIYFVCWDQDMIPPRQVQAMEYPPAPSIQLDHDVTI
EEVEEYFANYIVNDSLGIISNAHVVFADREPDMAMSDPCKKLAELCSIAVDFPKTGVPAE
IPPQLRPKEYPDFMDKPPDKTTYISERVIGKLYRKVKDKAPQASSTAIFTRDVARRSYDA
DLEVDGFEDYIDEAFDYKTEYDNKLGNLMDYYGIKTEAEILSGGIMKTSKTFDRRKDAEA
ISIAVRALRKEARTWFKRRNDIDDMLPKASAWYHVTYHPTYWGCYNQGLKRDHFISFPWC
VYDQLIQIKKEKARNRPVLNLSSLRAQLSRKLVLK
>StRDR1b
MGKTIQVYGFPDLLSAEVVKSFLEKHTGYGTVCALEVKQSKGGSRAFAKVQFVDNISADK
IINLASKRLYFGSSYLKAWEMKTDIVQLRAYVDHMDGITLNFGCQISDDKFAVLGSTEVS
IKFGIGLKKFFFFLSSGSADYKLQLSYENIWQVVLHRPYGQNAQFLLIQLFGAPRIYKRL
ENSCYSFFKETPDDQWVRTTDFAPSWIGLSSSLCLQFRRGVHLPNFQESFFHYTERENNI
TLQTGFTFFVSQKSALVPNVQPPEGIAIPYKILFKISSLVQHGCIPGPALNVNFFRLVDP
QRRNVACIEQALEKLYYLKECCYDPVRWLTEQYDGYLKGRQPPKSPSITLDDGLVYVRRV
LVTPCKVYFCGPEVNVSNRVLRNYSEDIDNFLRVSFVDEEWEKLYSTDLLPKASTGNGIR
TNIYVRILSTLQKGFVIGDKKFEFLAFSSSQLRDNSVWMFASRPGLTAIDIRTWMGDFSQ
IKNVAKYAARLGQSFGSSKETLSVLRHEIEIIPDVKVHGTSYVFSDGIGKISADFARRVA
SKCGLQYTPSAFQIRYGGYKGVVAVDPYSSMKLSLRKSMSKYESDNNKLDVLGWSKYQPC
YLNRQLVTLLSTLGVKDDVLEQKQKEAVDQLDAILHDSLKAQEALELMSPGENTNILKAM
LNCGYMPDAEPFLSMMLQTFRASKLLDLRTRSRIFIPNGRAMMGCLDESRTLEYGQVFVQ
FTGSGHREFSEDLHPFNNSRSTNCNFILKGNVVVAKNPCLHPGDIRVLRAVDVPALHHMV
DCVVFPQKGKRPHPNECSGSDLDGDIYFVCWDQDMIPPRQVQPMEYPPAPSIQLDHDVTI
EEVEEYFTNYIVNDSLGIIANAHVVFADREPDMAMSDPCKKLAELFSIAVDFPKTGVPAE
IPSQLRPKEYPDFMDKPPDKTTYISERVIGKLYRKVKDKAPQASSTAIFTRDVARRSYDA
DLEVDGFEDYIDEAFDYKTEYDNKLGNLMDYYGIKTEAEILSGGIMKTSKTFDRRKDAEA
ISIAVRALRKEARTWFKRRNDIDDMLPKASAWYHVTYHPTYWGCYNQGLKRDHFISFPWC
VYDQLIQIKKEKALNRPVLNLSSLRAQLSHKLVLK
>StRDR2
MGVEKRATATVRVSNIPQSAIAKDLFDFFDSLIGKGSVFACDIFSEHKNWKSRGHGRVQF
ETLQDKLHCLSLSEQGNLLFKGHQLSLVSSFDDIIARPVEPKCRFQDGILHTGLLVKNDV
MQVLETWEDVKTLIMPERKCLEFWVSHAEECYRLEVQFGDVVEATVCSLENQKSALLLKL
KHAPKLYQRVSGPAVASKFSADRYHICKEDCEFLWVRTTDFSNIKSIGCSSSLCWETEDG
WLSSDLLSSLPCCNKDVIDLDLDKVGDIYSGSEFVPLVRIPSDLKLPYEILFQLNSLVQT
QKISLGAVNPDLIEVLSKLELDTAMMILQKMHKLQSTCFEPLTFIKTRLHVLGKNNKNQL
SSSYSRLVNHSMMSVHRVLVTPSKIYCLGPELETSNYIVKNFAEHASDFLRVTFVEEDWG
KLFPNAVSMSVEQGIFAKPYRTKIYHRILSILREGIVIGTKRFFFLAFSASQLRSNSVWM
FASNEYVKAEDIREWMGCFNKIRSISKCAARMGQLFSTSVQTMEVQLQHVEILPDIEVTS
DGVSYCFSDGIGKISQAFARQVAQKCGLNHTPSAFQIRYGGYKGVIAVDRNSFRKLSLRG
SMLKFESKNRMLNITKWSDAMPCYLNREIVILLSTLGVEDKALEDLLDNHLRLLGKMLTT
NEAALDVLESMGGGDVKKILMRMLLQGYAPNREPYLSMMLQSHFENQISDLRSRCRIFIP
KGRILVGCLDETGILKYGEVYVRITMTKAELQNGQQNFFQKVDETTAVVRGKVVVTKNPC
LHPGDVRVLEAVYEVTLEEKTWVDCIIFPQNGERPHPNECSGGDLDGDLYFICWDESLIP
HQTVTPMDYTGRRPRIMDHEVTLEEIQRFFVDYMISDTLGAISTAHLVHADREPDKALNS
KCLQLATLHSMAVDFAKTGAAAEMPRFLKPREFPDFMERWDKPMYISEGVLGKLYRGVIK
SYIRRNSDDLSTDRAIQDAYDHDLLVEGYEAFIETAKTHKEMYLDSMNSLLNYYGAEKEV
EILTGNLRQKSVYLQRDNRRYFELKDRILVSAKSLHKEVKGWFSGCCTEDDHQKLVSAWY
HVTYHPSYCHESANCLGFPWVVGDILLNIKSHNTRKTTP
>StRDR3
MGDPFDEEIDVPSCILDAPLPYSVETMLEKICNEQGQKPLGTGIRRRLSSIGEKGSLEIL
KIISSRPIKKSLSAFLVYLIDRYPDCLSSSPFNSPLKRSSSPLLFPSPEGKRVQGESPSK
SKLEMGFLACASPQKVARQLSFREEPESNCRRTSPNVSQQLMILNELEFRKLFLVLSYIG
CKKLEDIVSPQIADDIVILSTLFYRSSSSLQYVDWNCRKTHIYYCHIKQNGQCTFKGPYL
NTARTHLQRALGDDNVLLVKFVEDTSCANMIVEEGILVGLRRYRFFVYKDDKEKKKSPAM
MKKKTASLKCYFVRFESIETCNDGGSYVFSTKRISQARCQFMHVHMVSNMAKYAARLSLI
LSKTIKLQVNLASVTIERIEDILCRDENGCIIKDEDGEPRIHTDGTGFISEDLAMHCPKD
FVKAEYIKDENYENFVDIVDLDAERRESVSWNREPPLLMQCRLFFNGCAVKGTFLVNRKI
GSRKIHIRPSMVKVEIDPAISSIPTFDSLEIVAIRYPLYLLGTDSQLKIE
>StRDR4
MGDFYSHNNEEVELPHSVQQMINQICKKERQNSPDDKVRRLLVAIGEERSLCILREISKC
QIKKTLSGFIVFMAKKYYQSETQQFYQKQNYEEPVPSAESFYHSPQIRRSSLSSPNSSCS
SVNFSPRNRPIFQDNDIVGDASDSPTSAPRIPSPPMSPVTTSFQRDHYDPRPSTFRDRAS
TRGISEQLLALNIVGDASDSPTSAPRIPSPPMSPVTTSFQRDHYDPRPSTFRDRASTRGI
SEQLLALSKLEFRKFFLILNYIGRRKVEDVIMLHDVGDILDMIYQPMSHFESYIWNKYGH
LCEHNKRVQYLDWDSGRTHLYHCHVHSDGSYTFKGPYLKAERTHLQQSLGDENVLIVKFE
QNTPGCPEEIVQNGILVGLRRYRFFVYKDDGKKRSSKDKEEKIDSVKCYFVRMESLNPYE
KETYILRDKMVHEARCNFMHVHMVSSMAKYMARFSLTLSTTVKLQVDLNSVNIDRIEDIC
CHDKSGRIIYDEDGKPLIHTDGTGYISEDLARKCPQDFFNVKHRCANLERYTNGVKLGEN
SSELGEAEFQSGEPPLLMQCRLFYNGLAVKGTLLVNRKLPRRTIQIRPSMIKVEADPRLS
RAQMFNSLEINTPSLKPRNTYLSRTLIALLTYGGVPVEYFYDILNNTLEETQRLYSDEVT
ALKVAVNHRDRDDASTATSMIMAGVPLTEPYLWCCLSSLAKEERNGLKGGRLPIADTFYL
MGTADPTDTLNPHEVCVILEHGQIFGEVLVYRNPGLHFGDIHRLLAVPVKNLGDIVGNAK
YGIFFSTKGPRSAATEIANGDFDGDKYWVSQNPQLLKYFTASRPWSRIHSTPKTLHREPN
NFSAEEREHDLFQTFLETRMPNYSMADASANWYALMDRLLILGKNNTTENEEIKSVKEKL
FELIDLYYDAIDAPKSGNKVYIPKRLKVDKFPHFLQKKESYHSTSVLGEIYDRVEKFKAE
EPAAVEIKKLSAFEVGIPDTCLRLWEERYRNYRFEMKEALNTSSESKNDLADQVIKKYKQ
LLYEAPDMEESIRSTTDMYNDALAIYCVTYDYAKAIGDVRKCGFAWKVAGAALCKLHAEL
HAKEHNQKVMAMSPSILHKLLNLRINQKVS
>StRDR5
MELLGSALEETKQVYLRKRAALKVVINYREMDDDCLTARMISSGIPLNEPHLRARLSRLA
KIERTKLRGGKLPISDSFYLMGTADPTGVLESNEVCVILDNGQISGRVLVYRNPGLHFGD
VHVMKARYVEELADVVGDAKYGIFFSTKGPRSAATEIANGDFDGDMYWVSINRKVVDSYT
TSRPWSRMHSTPKAVSKKPSEFSADKLEYELFRQFLEAKSKGANMSVAADSWLAFMDRLL
MLRDDNVDEMHSLKGKMLHLIDIYYDALDAPKSGKKVSIPHDLKANKFPHYMAKGNSLSY
HSTSILGQIYDYVDTYPDEDLCITEISKLPCFEVEIPQTCMELWRGRYEEYKRI
>StRDR6a
MDEGMRNLNRNVLTYYASTIVREITSKSNPQKTAIFQRVKTMLSQGFYLCGRRYSFLAFS
ANQLRDRSAWFFAEHPKISVPSIISWMGRFTNKNVAKYAARMGQCFSSTYATVEILPSEV
NSKLPDIERNGYIFSDGIGMISADLAIEVAEKLQLSVNPPCAYQIRYAGCKGVVACWPAK
NDGIRLSVRPSMKKFDSNHTILEICSWTRLQPGFLNRQIITLLSSLKVKEEIFWEMQKEM
LSRLDKILVDSDVAFDIITGSCAEAGNTAAIMLSAGFKPQSEPHLRGMLSSIRAAQLGDL
RNKARIFVPSGRWLMGCLDELGELEQGQCFIQVSSPSLENCFVKDGPNFSDIKKNLQVIK
GLVIIAKNPCLHPGDVRILEAVDVPGLHHLYDCLVFPQKGDRPHPDEASGSDLDGDLYFV
AWDKNLIPHSKKSWMPMDYAPAEVKQLNRHIEHADIIDFFSKNMVQESLGEICNAHVVHA
DLSELGALDEKCLKLAELAAIAVDFPKTGKLVTMPYNLRPKLYPDFMGKEEFQSYNSEKI
LGKLYRQVDILSQGEFAGLEFVPEDIPYDTNLEIPGYEDFIAEAWNHKCSYDSQLNGLLG
QYQVNREEEVVTGHIWSMAKHNSKKQGELKERLKHAYNALRKEFRNVFEHMDPDFDQLSI
DEKNNMYETKASAWYQVTYHPHWVTRTVLELQKTDVVSNTVMLSFAWIAADYLARIKIRQ
RGMQHSRPTPA
>StRDR6b
MLSECLEDQVGQVWRCRLKTSSTPPDSYPTYDIDVENVRRMNNYIKVEPHAFVHFASSES
AQNALAAARRDELFLEEKPLKVSLGPENPFNMNKRRRTIMPFKFSDVGVEIGVLVSNDDF
VVGWRGPHSGVNFLVDPFNGTCKILFTRDTAFCFKGEGKHAVIKCNFKIEFLLREINEIN
ECKDFASLVLLLQLTSSPLVFYRTADDDIEESVAFDLLDDDDQWIRTTDITCSGAIGRFN
TYRISIRPRNGPSLKKAMNYFRESRVPVVEQGNRQMLRVRDEPDFGVSLSEPFFCFQNHE
GISFKVLFLVNAVLQKGIVNQHQMTAEFFSLLRKHQEGVNLAALKHIFSYKRPVNDAIQK
LASVQKWLFKNPNLLERTGQLDDVVEVRRLVITPTKAYCLPPTVELSNRVLRKYKHVSDR
FLRVTFMDEGMRNLNRNVLTYYAATIVREITSSSNPQRTGIFQRVKSILSKGFYLCGRRY
SFLAFSANQLRDRSAWFFAEAPEIRVPNIINWMGKFGNRNVAKCAARMGQCFSSTYATVE
VLPSEVNSELPDIERNGYVFSDGIGMMSADLSIEVAAKLQLSVNPPCAYQIRYAGCKGVV
ACWPAEKDGIRLSLRPSMKKFDSNHTILEICSWTRLQPGFLNRQIITLLSSLEVKDEMFW
EMQKEMLSKLDKILVDSDVAFDVITASCAEAGNTAAIMLSAGFKPQSEPHLRGMLASIRA
AQLGDLRNKTRMFVPSGRWLMGCLDELRKLEQGQCFIQVSSPSLETCFVKHGPKFSEIKK
NLQVIKGLVVIAKNPCLHPGDVRILEAVDVPGLHHLYDCLVFPQKGDRPHSNEASGSDLD
GDLYFVTWDENLIPPSKKSWMPMDYAPAEAKQLGRQVQHTDIIDFFSKNMVQESLGEICN
AHVVHADLSEFGALDEKCLKLAELAALAVDFPKTGKLVTMPFDLKPKMYPDFMGKEPFQT
YESKKILGKLYRQVIDVYDAEGGESSGLEFVPKDIPYDTNIEILGYEDFIDDAWNHKCSY
DGQLNGLLGQYKVNGEEEVVTGHIWSMPKYSAKKQGELKERLKHAYNTLRKEFRNVFEQM
EPDFDMLPVDEKNDMYERKASAWYRVTYHPHWVTRSLELQLPDAVSNGVMLSFAWIAADY
IARIKIRQRGMQNSDSTKPINFLGRYLVNKI
>StRDR6c
MELSNRVLKKYKHVLDRFLQVTFMEEGMHNLNWKVRTYYAANHQRTAIFQRVKSIPSNGF
YLYGRRYSFLAFSAKPIEGYSRYVADMRKKDMNICSPFGSMTNLTRFQLVVAMETVVWVF
KLSEAVLCPKKCFLSDNGLVACVKASVRGMQYDYRGWIFWHSFELCHSRYEQQQLKSAGQ
ASLNESQLFISPNQTFDCYSNQRLPLTVPNV
