# Supplementary material for: Genome-wide identification and characterization of argonaute, dicer-like, and RNA-dependent RNA polymerase gene families in potato (Solanum tuberosum): Advancing RNA interference-based crop enhancement
Source: PLoS One. 2026 Feb 9;21(2):e0339021. doi: 10.1371/journal.pone.0339021 (PMC12885295; doi:10.1371/journal.pone.0339021)
Supplement: S4 File — (XLSX) [file pone.0339021.s004.xlsx]

## Sheet: Sheet1
GO.ID	Term	Count	p-value	Aspect	Genes
GO:0009615	response to virus	9	5.4e-20	BP	StDCL1, StDCL2a, StAGO3b, StAGO4a, StRDR6b, StAGO7, StAGO1a, StAGO10a, StRDR1b
GO:0051607	defense response to virus	8	1.5e-19		StDCL1, StDCL2a, StAGO3b, StAGO4a, StRDR6b, StAGO7, StAGO1a, StAGO10a
GO:0044003	modification by symbiont of host morphology or physiology	7	2.5e-19		StDCL1, StDCL2a, StAGO3b, StAGO4a, StRDR6b, StAGO7, StAGO1a
GO:0051817	modification of morphology or physiology of other organism involved in symbiotic interaction	7	9.5e-19		StDCL1, StDCL2a, StAGO3b, StAGO4a, StRDR6b, StAGO7, StAGO1a
GO:0002252	immune effector process	8	2.6e-18		StDCL1, StDCL2a, StAGO3b, StAGO4a, StRDR6b, StAGO7, StAGO1a, StAGO10a
GO:0035821	modification of morphology or physiology of other organism	7	7.4e-18		StDCL1, StDCL2a, StAGO3b, StAGO4a, StRDR6b, StAGO7, StAGO1a
GO:0001172	transcription, RNA-templated	6	7.6e-18		StRDR5, StRDR6b, StRDR6a, StRDR1a, StRDR1b, StRDR4
GO:0051701	interaction with host	7	7e-17		StDCL1, StDCL2a, StAGO3b, StAGO4a, StRDR6b, StAGO7, StAGO1a
GO:0035194	posttranscriptional gene silencing by RNA	7	7.9e-16		StDCL1, StDCL2a, StAGO4a, StRDR6b, StAGO7, StAGO1a, StRDR1b
GO:0030422	production of siRNA involved in RNA interference	6	8.1e-16		StDCL1, StDCL2a, StAGO4a, StRDR6b, StAGO7, StRDR1b
GO:0044403	symbiosis, encompassing mutualism through parasitism	7	1.5e-15		StDCL1, StDCL2a, StAGO3b, StAGO4a, StRDR6b, StAGO7, StAGO1a
GO:0016246	RNA interference	6	2.2e-15		StDCL1, StDCL2a, StAGO4a, StRDR6b, StAGO7, StRDR1b
GO:0044419	interspecies interaction between organisms	7	2.2e-15		StDCL1, StDCL2a, StAGO3b, StAGO4a, StRDR6b, StAGO7, StAGO1a
GO:0016441	posttranscriptional gene silencing	7	3.3e-15		StDCL1, StDCL2a, StAGO4a, StRDR6b, StAGO7, StAGO1a, StRDR1b
GO:0009616	virus induced gene silencing	5	9.2e-15		StDCL1, StDCL2a, StRDR6b, StAGO7, StAGO1a
GO:0052018	modulation by symbiont of RNA levels in host	5	9.2e-15		StDCL1, StDCL2a, StRDR6b, StAGO7, StAGO1a
GO:0052249	modulation of RNA levels in other organism involved in symbiotic interaction	5	9.2e-15		StDCL1, StDCL2a, StRDR6b, StAGO7, StAGO1a
GO:0031047	gene silencing by RNA	7	2.2e-14		StDCL1, StDCL2a, StAGO4a, StRDR6b, StAGO7, StAGO1a, StRDR1b
GO:0031050	dsRNA fragmentation	6	3.6e-14		StDCL1, StDCL2a, StAGO4a, StRDR6b, StAGO7, StRDR1b
GO:0043331	response to dsRNA	6	3.6e-14		StDCL1, StDCL2a, StAGO4a, StRDR6b, StAGO7, StRDR1b
GO:0070918	production of small RNA involved in gene silencing by RNA	6	3.6e-14		StDCL1, StDCL2a, StAGO4a, StRDR6b, StAGO7, StRDR1b
GO:0071359	cellular response to dsRNA	6	3.6e-14		StDCL1, StDCL2a, StAGO4a, StRDR6b, StAGO7, StRDR1b
GO:0098586	cellular response to virus	5	5.5e-14		StDCL1, StDCL2a, StRDR6b, StAGO7, StAGO1a
GO:0016458	gene silencing	7	3.1e-13		StDCL1, StDCL2a, StAGO4a, StRDR6b, StAGO7, StAGO1a, StRDR1b
GO:1901699	cellular response to nitrogen compound	6	8.7e-13		StDCL1, StDCL2a, StAGO4a, StRDR6b, StAGO7, StRDR1b
GO:0002376	immune system process	8	1.2e-12		StDCL1, StDCL2a, StAGO3b, StAGO4a, StRDR6b, StAGO7, StAGO1a, StAGO10a
GO:0010608	posttranscriptional regulation of gene expression	7	1.5e-12		StDCL1, StDCL2a, StAGO4a, StRDR6b, StAGO7, StAGO1a, StRDR1b
GO:0040029	regulation of gene expression, epigenetic	7	2.3e-12		StDCL1, StDCL2a, StAGO4a, StRDR6b, StAGO7, StAGO1a, StRDR1b
GO:0010267	production of ta-siRNAs involved in RNA interference	4	2.2e-11		StDCL1, StDCL2a, StRDR6b, StAGO7
GO:0043207	response to external biotic stimulus	9	4.9e-11		StDCL1, StDCL2a, StAGO3b, StAGO4a, StRDR6b, StAGO7, StAGO1a, StAGO10a, StRDR1b
GO:0051707	response to other organism	9	4.9e-11		StDCL1, StDCL2a, StAGO3b, StAGO4a, StRDR6b, StAGO7, StAGO1a, StAGO10a, StRDR1b
GO:0071407	cellular response to organic cyclic compound	6	7.3e-11		StDCL1, StDCL2a, StAGO4a, StRDR6b, StAGO7, StRDR1b
GO:0010629	negative regulation of gene expression	7	1.2e-10		StDCL1, StDCL2a, StAGO4a, StRDR6b, StAGO7, StAGO1a, StRDR1b
GO:0009607	response to biotic stimulus	9	1.3e-10		StDCL1, StDCL2a, StAGO3b, StAGO4a, StRDR6b, StAGO7, StAGO1a, StAGO10a, StRDR1b
GO:0098542	defense response to other organism	8	2.1e-10		StDCL1, StDCL2a, StAGO3b, StAGO4a, StRDR6b, StAGO7, StAGO1a, StAGO10a
GO:0009605	response to external stimulus	9	6.5e-10		StDCL1, StDCL2a, StAGO3b, StAGO4a, StRDR6b, StAGO7, StAGO1a, StAGO10a, StRDR1b
GO:1901698	response to nitrogen compound	6	1.5e-09		StDCL1, StDCL2a, StAGO4a, StRDR6b, StAGO7, StRDR1b
GO:0051704	multi-organism process	9	2.1e-09		StDCL1, StDCL2a, StAGO3b, StAGO4a, StRDR6b, StAGO7, StAGO1a, StAGO10a, StRDR1b
GO:0045087	innate immune response	6	3.5e-09		StDCL1, StDCL2a, StAGO4a, StRDR6b, StAGO7, StAGO1a
GO:0006955	immune response	6	4.3e-09		StDCL1, StDCL2a, StAGO4a, StRDR6b, StAGO7, StAGO1a
GO:0010605	negative regulation of macromolecule metabolic process	7	4.6e-09		StDCL1, StDCL2a, StAGO4a, StRDR6b, StAGO7, StAGO1a, StRDR1b
GO:0014070	response to organic cyclic compound	6	8.3e-09		StDCL1, StDCL2a, StAGO4a, StRDR6b, StAGO7, StRDR1b
GO:0009892	negative regulation of metabolic process	7	5.6e-08		StDCL1, StDCL2a, StAGO4a, StRDR6b, StAGO7, StAGO1a, StRDR1b
GO:0016070	RNA metabolic process	11	7.6e-08		StDCL1, StRDR5, StDCL2a, StAGO4a, StRDR6b, StAGO7, StAGO10a, StRDR6a, StRDR1a, StRDR1b, StRDR4
GO:0006952	defense response	8	9e-08		StDCL1, StDCL2a, StAGO3b, StAGO4a, StRDR6b, StAGO7, StAGO1a, StAGO10a
GO:0065008	regulation of biological quality	7	1.2e-07		StDCL1, StDCL2a, StAGO3b, StAGO4a, StRDR6b, StAGO7, StAGO1a
GO:0090304	nucleic acid metabolic process	11	3.2e-07		StDCL1, StRDR5, StDCL2a, StAGO4a, StRDR6b, StAGO7, StAGO10a, StRDR6a, StRDR1a, StRDR1b, StRDR4
GO:0048519	negative regulation of biological process	7	5e-07		StDCL1, StDCL2a, StAGO4a, StRDR6b, StAGO7, StAGO1a, StRDR1b
GO:0006396	RNA processing	6	6e-07		StDCL1, StDCL2a, StAGO4a, StRDR6b, StAGO7, StRDR1b
GO:0071310	cellular response to organic substance	6	7.1e-07		StDCL1, StDCL2a, StAGO4a, StRDR6b, StAGO7, StRDR1b
GO:0010599	production of lsiRNA involved in RNA interference	2	9.4e-07		StDCL1, StAGO7
GO:0060145	viral gene silencing in virus induced gene silencing	2	9.4e-07		StAGO7, StAGO1a
GO:0006139	nucleobase-containing compound metabolic process	11	1.1e-06		StDCL1, StRDR5, StDCL2a, StAGO4a, StRDR6b, StAGO7, StAGO10a, StRDR6a, StRDR1a, StRDR1b, StRDR4
GO:0070887	cellular response to chemical stimulus	6	1.8e-06		StDCL1, StDCL2a, StAGO4a, StRDR6b, StAGO7, StRDR1b
GO:0046483	heterocycle metabolic process	11	2.4e-06		StDCL1, StRDR5, StDCL2a, StAGO4a, StRDR6b, StAGO7, StAGO10a, StRDR6a, StRDR1a, StRDR1b, StRDR4
GO:0019048	modulation by virus of host morphology or physiology	2	2.8e-06		StAGO3b, StAGO4a
GO:0006725	cellular aromatic compound metabolic process	11	3.1e-06		StDCL1, StRDR5, StDCL2a, StAGO4a, StRDR6b, StAGO7, StAGO10a, StRDR6a, StRDR1a, StRDR1b, StRDR4
GO:1901360	organic cyclic compound metabolic process	11	3.7e-06		StDCL1, StRDR5, StDCL2a, StAGO4a, StRDR6b, StAGO7, StAGO10a, StRDR6a, StRDR1a, StRDR1b, StRDR4
GO:0019827	stem cell population maintenance	3	4.3e-06		StRDR6b, StAGO7, StAGO10a
GO:0098727	maintenance of cell number	3	4.3e-06		StRDR6b, StAGO7, StAGO10a
GO:0034641	cellular nitrogen compound metabolic process	11	1.1e-05		StDCL1, StRDR5, StDCL2a, StAGO4a, StRDR6b, StAGO7, StAGO10a, StRDR6a, StRDR1a, StRDR1b, StRDR4
GO:0010033	response to organic substance	7	2.6e-05		StDCL1, StDCL2a, StAGO4a, StRDR6b, StAGO7, StAGO1a, StRDR1b
GO:0010492	maintenance of shoot apical meristem identity	2	2.6e-05		StRDR6b, StAGO7
GO:0006807	nitrogen compound metabolic process	11	2.7e-05		StDCL1, StRDR5, StDCL2a, StAGO4a, StRDR6b, StAGO7, StAGO10a, StRDR6a, StRDR1a, StRDR1b, StRDR4
GO:0006950	response to stress	8	0.0001		StDCL1, StDCL2a, StAGO3b, StAGO4a, StRDR6b, StAGO7, StAGO1a, StAGO10a
GO:0016032	viral process	2	0.00016		StAGO3b, StAGO4a
GO:0035195	gene silencing by miRNA	2	0.00018		StDCL1, StAGO1a
GO:0042221	response to chemical	7	0.00024		StDCL1, StDCL2a, StAGO4a, StRDR6b, StAGO7, StAGO1a, StRDR1b
GO:0043170	macromolecule metabolic process	12	0.00026		StDCL1, StRDR5, StDCL2a, StAGO4a, StRDR6b, StAGO7, StAGO1a, StAGO10a, StRDR6a, StRDR1a, StRDR1b, StRDR4
GO:0010074	maintenance of meristem identity	2	0.00028		StRDR6b, StAGO7
GO:0097659	nucleic acid-templated transcription	7	0.00029		StRDR5, StAGO4a, StRDR6b, StRDR6a, StRDR1a, StRDR1b, StRDR4
GO:0032774	RNA biosynthetic process	7	0.00029		StRDR5, StAGO4a, StRDR6b, StRDR6a, StRDR1a, StRDR1b, StRDR4
GO:0010468	regulation of gene expression	7	0.00033		StDCL1, StDCL2a, StAGO4a, StRDR6b, StAGO7, StAGO1a, StRDR1b
GO:0051716	cellular response to stimulus	6	0.00038		StDCL1, StDCL2a, StAGO4a, StRDR6b, StAGO7, StRDR1b
GO:0048507	meristem development	3	0.0004		StRDR6b, StAGO7, StAGO10a
GO:0034654	nucleobase-containing compound biosynthetic process	7	0.00053		StRDR5, StAGO4a, StRDR6b, StRDR6a, StRDR1a, StRDR1b, StRDR4
GO:0044764	multi-organism cellular process	2	0.00055		StAGO3b, StAGO4a
GO:0060255	regulation of macromolecule metabolic process	7	0.00069		StDCL1, StDCL2a, StAGO4a, StRDR6b, StAGO7, StAGO1a, StRDR1b
GO:0044260	cellular macromolecule metabolic process	11	0.0007		StDCL1, StRDR5, StDCL2a, StAGO4a, StRDR6b, StAGO7, StAGO10a, StRDR6a, StRDR1a, StRDR1b, StRDR4
GO:0018130	heterocycle biosynthetic process	7	0.00089		StRDR5, StAGO4a, StRDR6b, StRDR6a, StRDR1a, StRDR1b, StRDR4
GO:0065007	biological regulation	9	0.0009		StDCL1, StDCL2a, StAGO3b, StAGO4a, StRDR6b, StAGO7, StAGO1a, StAGO10a, StRDR1b
GO:0048366	leaf development	3	0.00094		StRDR6b, StAGO1a, StAGO10a
GO:0019438	aromatic compound biosynthetic process	7	0.00095		StRDR5, StAGO4a, StRDR6b, StRDR6a, StRDR1a, StRDR1b, StRDR4
GO:0050896	response to stimulus	9	0.00103		StDCL1, StDCL2a, StAGO3b, StAGO4a, StRDR6b, StAGO7, StAGO1a, StAGO10a, StRDR1b
GO:1901362	organic cyclic compound biosynthetic process	7	0.00118		StRDR5, StAGO4a, StRDR6b, StRDR6a, StRDR1a, StRDR1b, StRDR4
GO:0019222	regulation of metabolic process	7	0.00172		StDCL1, StDCL2a, StAGO4a, StRDR6b, StAGO7, StAGO1a, StRDR1b
GO:0048513	organ development	4	0.00174		StRDR6b, StAGO7, StAGO1a, StAGO10a
GO:0044237	cellular metabolic process	12	0.00198		StDCL1, StRDR5, StDCL2a, StAGO4a, StRDR6b, StAGO7, StAGO1a, StAGO10a, StRDR6a, StRDR1a, StRDR1b, StRDR4
GO:0090502	RNA phosphodiester bond hydrolysis, endonucleolytic	2	0.002		StDCL1, StDCL2a
GO:0048731	system development	5	0.00226		StDCL1, StRDR6b, StAGO7, StAGO1a, StAGO10a
GO:0010073	meristem maintenance	2	0.00237		StRDR6b, StAGO7
GO:0048827	phyllome development	3	0.0026		StRDR6b, StAGO1a, StAGO10a
GO:0090501	RNA phosphodiester bond hydrolysis	2	0.00306		StDCL1, StDCL2a
GO:0044271	cellular nitrogen compound biosynthetic process	7	0.00353		StRDR5, StAGO4a, StRDR6b, StRDR6a, StRDR1a, StRDR1b, StRDR4
GO:0009059	macromolecule biosynthetic process	7	0.00358		StRDR5, StAGO4a, StRDR6b, StRDR6a, StRDR1a, StRDR1b, StRDR4
GO:0050789	regulation of biological process	8	0.00361		StDCL1, StDCL2a, StAGO4a, StRDR6b, StAGO7, StAGO1a, StAGO10a, StRDR1b
GO:0050793	regulation of developmental process	3	0.00425		StDCL1, StAGO7, StAGO10a
GO:0010467	gene expression	7	0.00491		StDCL1, StDCL2a, StAGO4a, StRDR6b, StAGO7, StAGO1a, StRDR1b
GO:0009888	tissue development	3	0.00507		StRDR6b, StAGO7, StAGO10a
GO:0009987	cellular process	13	0.0056		StDCL1, StRDR5, StDCL2a, StAGO3b, StAGO4a, StRDR6b, StAGO7, StAGO1a, StAGO10a, StRDR6a, StRDR1a, StRDR1b, StRDR4
GO:0071704	organic substance metabolic process	12	0.00604		StDCL1, StRDR5, StDCL2a, StAGO4a, StRDR6b, StAGO7, StAGO1a, StAGO10a, StRDR6a, StRDR1a, StRDR1b, StRDR4
GO:0007389	pattern specification process	2	0.00734		StDCL1, StAGO1a
GO:0007275	multicellular organismal development	5	0.00753		StDCL1, StRDR6b, StAGO7, StAGO1a, StAGO10a
GO:0048856	anatomical structure development	5	0.00775		StDCL1, StRDR6b, StAGO7, StAGO1a, StAGO10a
GO:0009791	post-embryonic development	4	0.00806		StDCL1, StRDR6b, StAGO7, StAGO1a
GO:0044707	single-multicellular organism process	5	0.00828		StDCL1, StRDR6b, StAGO7, StAGO1a, StAGO10a
GO:0090305	nucleic acid phosphodiester bond hydrolysis	2	0.00846		StDCL1, StDCL2a
GO:0048367	shoot system development	3	0.01021		StRDR6b, StAGO1a, StAGO10a
GO:0044767	single-organism developmental process	5	0.0117		StDCL1, StRDR6b, StAGO7, StAGO1a, StAGO10a
GO:0032501	multicellular organismal process	5	0.0118		StDCL1, StRDR6b, StAGO7, StAGO1a, StAGO10a
GO:0032502	developmental process	5	0.01293		StDCL1, StRDR6b, StAGO7, StAGO1a, StAGO10a
GO:0042742	defense response to bacterium	2	0.01518		StAGO3b, StAGO4a
GO:0044249	cellular biosynthetic process	7	0.01969		StRDR5, StAGO4a, StRDR6b, StRDR6a, StRDR1a, StRDR1b, StRDR4
GO:0044238	primary metabolic process	11	0.0202		StDCL1, StRDR5, StDCL2a, StAGO4a, StRDR6b, StAGO7, StAGO10a, StRDR6a, StRDR1a, StRDR1b, StRDR4
GO:1901576	organic substance biosynthetic process	7	0.02075		StRDR5, StAGO4a, StRDR6b, StRDR6a, StRDR1a, StRDR1b, StRDR4
GO:0009617	response to bacterium	2	0.02106		StAGO3b, StAGO4a
GO:0009790	embryo development	2	0.02582		StDCL1, StAGO1a
GO:0048608	reproductive structure development	3	0.02588		StDCL1, StRDR6b, StAGO1a
GO:0061458	reproductive system development	3	0.02588		StDCL1, StRDR6b, StAGO1a
GO:0009058	biosynthetic process	7	0.02741		StRDR5, StAGO4a, StRDR6b, StRDR6a, StRDR1a, StRDR1b, StRDR4
GO:0044702	single organism reproductive process	3	0.03029		StDCL1, StRDR6b, StAGO1a
GO:2000026	regulation of multicellular organismal development	2	0.03138		StDCL1, StAGO10a
GO:0051239	regulation of multicellular organismal process	2	0.03563		StDCL1, StAGO10a
GO:0003006	developmental process involved in reproduction	3	0.03781		StDCL1, StRDR6b, StAGO1a
GO:0006259	DNA metabolic process	2	0.03873		StDCL2a, StAGO4a
GO:0048316	seed development	2	0.04789		StDCL1, StAGO1a
GO:0016604	nuclear body	2	0.00021	CC	StDCL1, StAGO4a
GO:0044451	nucleoplasm part	2	0.00199		StDCL1, StAGO4a
GO:0005654	nucleoplasm	2	0.00263		StDCL1, StAGO4a
GO:0031981	nuclear lumen	2	0.01379		StDCL1, StAGO4a
GO:0005634	nucleus	4	0.01684		StDCL1, StAGO4a, StRDR6b, StAGO1a
GO:0043233	organelle lumen	2	0.01697		StDCL1, StAGO4a
GO:0070013	intracellular organelle lumen	2	0.01697		StDCL1, StAGO4a
GO:0031974	membrane-enclosed lumen	2	0.01768		StDCL1, StAGO4a
GO:0044428	nuclear part	2	0.02173		StDCL1, StAGO4a
GO:0044424	intracellular part	6	0.02751		StDCL1, StAGO4a, StRDR6b, StAGO7, StAGO1a, StAGO10a
GO:0005622	intracellular	6	0.03323		StDCL1, StAGO4a, StRDR6b, StAGO7, StAGO1a, StAGO10a
GO:0003968	RNA-directed RNA polymerase activity	6	8.4e-18	MF	StRDR5, StRDR6b, StRDR6a, StRDR1a, StRDR1b, StRDR4
GO:0034062	RNA polymerase activity	6	5.8e-11		StRDR5, StRDR6b, StRDR6a, StRDR1a, StRDR1b, StRDR4
GO:0035197	siRNA binding	3	1.4e-09		StAGO3b, StAGO4a, StAGO1a
GO:0016779	nucleotidyltransferase activity	6	4.5e-09		StRDR5, StRDR6b, StRDR6a, StRDR1a, StRDR1b, StRDR4
GO:0003676	nucleic acid binding	13	1.4e-06		StAGO5, StDCL1, StAGO10b, StAGO3c, StAGO3a, StAGO3b, StAGO4a, StRDR6b, StAGO7, StAGO1a, StAGO4b, StAGO10a, StAGO1b
GO:0035198	miRNA binding	2	4.1e-06		StAGO1a, StAGO10a
GO:0004521	endoribonuclease activity	3	9.2e-05		StDCL1, StDCL2a, StAGO1a
GO:0004525	ribonuclease III activity	2	0.0001		StDCL1, StDCL2a
GO:0032296	double-stranded RNA-specific ribonuclease activity	2	0.0001		StDCL1, StDCL2a
GO:0004540	ribonuclease activity	3	0.00016		StDCL1, StDCL2a, StAGO1a
GO:0003723	RNA binding	5	0.00018		StDCL1, StAGO3b, StAGO4a, StAGO1a, StAGO10a
GO:0004519	endonuclease activity	3	0.00021		StDCL1, StDCL2a, StAGO1a
GO:0005515	protein binding	13	0.00022		StAGO5, StDCL1, StDCL2a, StAGO10b, StAGO3c, StAGO3a, StAGO3b, StAGO4a, StAGO7, StAGO1a, StAGO4b, StAGO10a, StAGO1b
GO:0004518	nuclease activity	3	0.0006		StDCL1, StDCL2a, StAGO1a
GO:0016891	endoribonuclease activity, producing 5'-phosphomonoesters	2	0.00186		StDCL1, StDCL2a
GO:0016893	endonuclease activity, active with either ribo- or deoxyribonucleic acids and producing 5'-phosphomonoesters	2	0.002		StDCL1, StDCL2a
GO:0016772	transferase activity, transferring phosphorus-containing groups	6	0.00497		StRDR5, StRDR6b, StRDR6a, StRDR1a, StRDR1b, StRDR4
GO:1901363	heterocyclic compound binding	13	0.0079		StAGO5, StDCL1, StAGO10b, StAGO3c, StAGO3a, StAGO3b, StAGO4a, StRDR6b, StAGO7, StAGO1a, StAGO4b, StAGO10a, StAGO1b
GO:0097159	organic cyclic compound binding	13	0.00792		StAGO5, StDCL1, StAGO10b, StAGO3c, StAGO3a, StAGO3b, StAGO4a, StRDR6b, StAGO7, StAGO1a, StAGO4b, StAGO10a, StAGO1b
GO:0016788	hydrolase activity, acting on ester bonds	3	0.0344		StDCL1, StDCL2a, StAGO1a
