# Supplementary material for: Genome-wide identification and characterization of argonaute, dicer-like, and RNA-dependent RNA polymerase gene families in potato (Solanum tuberosum): Advancing RNA interference-based crop enhancement
Source: PLoS One. 2026 Feb 9;21(2):e0339021. doi: 10.1371/journal.pone.0339021 (PMC12885295; doi:10.1371/journal.pone.0339021)
Supplement: S5 File — (XLSX) [file pone.0339021.s005.xlsx]

## Sheet: Sheet2
S9 Data. The predicted cis-acting regulatory elements (CAREs) of the RNAi gene.																													StRDR6b	StRDR6c
Row Labels	Function	StDCL1	StDCL2a	StDCL2b	StDCL2c	StDCL3	StDCL4	StAGO1a	StAGO1b	StAGO3a	StAGO3b	StAGO3c	StAGO4a	StAGO4b	StAGO5	StAGO6a	StAGO6b	StAGO7	StAGO9	StAGO10a	StAGO10b	StRDR1a	StRDR1b	StRDR2	StRDR3	StRDR4	StRDR5	StRDR6a	0	1
3-AF1 binding site	light responsive element	0	0	1	0	0	0	0	0	0	0	1	0	0	0	0	0	0	0	0	0	1	0	0	0	0	0	1	0	0
AAAC-motif	light responsive element	0	1	0	0	0	0	0	0	0	0	1	0	0	0	0	0	0	0	0	1	0	0	0	0	0	0	0	0	0
ACA-motif	part of gapA in (gapA-CMA1) involved with light responsiveness	0	0	0	0	0	0	0	1	0	0	0	0	0	0	0	0	0	0	0	0	0	0	0	0	0	0	0	0	1
ACE	cis-acting element involved in light responsiveness	0	0	0	0	0	0	0	1	1	0	0	0	0	1	0	1	0	0	0	1	0	0	0	0	0	0	1	0	1
AE-box	part of a module for light response	1	0	1	0	1	0	0	0	1	2	0	0	0	0	1	0	1	0	1	0	0	0	0	0	1	0	1	0	0
AT1-motif	part of a light responsive module	0	0	0	0	0	0	1	2	1	0	1	1	0	0	1	0	0	0	0	0	0	1	0	0	1	0	0	0	1
ATC-motif	part of a conserved DNA module involved in light responsiveness	0	0	0	1	0	0	0	2	0	0	0	0	0	0	0	0	0	0	0	0	0	0	0	1	0	0	0	0	0
ATCT-motif	part of a conserved DNA module involved in light responsiveness	0	0	0	0	2	0	0	0	0	0	1	0	0	0	0	0	0	0	1	0	0	0	0	0	1	0	0	0	1
Box 4	part of a conserved DNA module involved in light responsiveness	8	1	4	0	7	3	4	6	5	4	1	0	0	1	0	2	1	3	7	1	1	5	3	3	5	3	2	0	0
Box II	part of a light responsive element	0	0	0	0	0	0	0	0	0	0	0	0	0	0	0	0	0	1	0	0	0	0	0	0	1	0	0	0	0
chs-CMA1a	part of a light responsive element	0	0	0	0	0	0	1	0	1	0	0	0	0	0	0	0	0	0	0	0	0	0	0	0	1	2	0	0	0
chs-CMA2a	part of a light responsive element	0	1	0	0	0	1	1	0	0	0	0	0	0	0	1	0	0	0	1	0	0	0	0	0	0	0	0	1	0
GA-motif	part of a light responsive element	1	0	1	0	0	0	0	0	1	0	1	0	0	0	2	0	0	0	0	1	0	0	0	1	1	0	1	0	0
Gap-box	part of a light responsive element	0	0	1	0	1	0	0	0	1	1	1	0	0	1	0	0	0	0	0	0	1	0	0	1	0	0	0	0	0
GATA-motif	part of a light responsive element	0	0	1	0	0	0	1	1	0	0	0	0	0	0	0	0	1	0	0	1	0	0	0	0	1	0	0	0	1
G-Box	cis-acting regulatory element involved in light responsiveness	1	0	0	1	1	0	1	3	0	0	0	2	2	3	0	0	1	0	0	1	0	1	2	0	1	2	0	0	1
G-box	cis-acting regulatory element involved in light responsiveness	1	0	0	1	0	1	1	3	1	1	0	5	3	8	0	0	3	1	1	5	4	2	4	2	4	2	0	0	2
GT1-motif	light responsive element	0	5	0	1	4	2	0	0	4	3	0	0	0	0	0	1	3	2	1	0	1	1	0	0	1	0	2	1	2
I-box	part of a light responsive element	0	1	0	0	1	1	0	0	1	0	0	0	0	0	0	0	1	0	1	0	0	0	0	0	0	0	0	0	0
LAMP-element	part of a light responsive element	0	0	0	0	0	0	0	0	1	0	1	0	0	0	0	0	0	0	0	0	2	0	0	0	0	0	0	0	0
L-box	part of a light responsive element	0	0	0	0	0	0	0	0	0	0	0	0	1	0	0	0	0	0	0	0	0	0	0	0	0	0	0	0	0
LS7	part of a light responsive element	0	0	1	0	0	0	0	0	0	0	0	0	0	0	0	0	0	0	0	0	0	0	0	0	0	0	0	0	0
MRE	MYB binding site involved in light responsiveness	0	0	0	0	0	1	0	1	0	0	0	0	0	1	0	0	0	0	0	1	0	0	0	0	0	1	1	0	1
Sp1	light responsive element	1	0	0	0	0	0	0	0	0	0	0	0	0	0	0	0	1	0	0	0	0	0	1	0	1	1	0	0	0
TCCC-motif	part of a light responsive element	1	0	0	0	0	0	0	0	0	1	0	0	0	0	0	0	0	0	0	1	0	0	0	0	0	0	2	2	2
TCT-motif	part of a light responsive element	0	0	1	0	0	0	0	0	0	0	0	2	0	0	1	0	0	1	3	0	1	4	1	2	2	0	2	0	2
ABRE	cis-acting element involved in the abscisic acid responsiveness	2	0	0	2	2	0	1	6	1	1	0	6	4	9	0	0	3	1	1	5	2	0	4	1	3	3	0	0	0
GC-motif	enhancer-like element involved in anoxic specific inducibility	0	0	0	0	0	0	0	1	0	0	0	0	0	0	0	0	0	0	0	0	0	0	0	0	0	1	0	0	0
AuxRR-core	cis-acting regulatory element involved in auxin responsiveness	0	0	1	0	0	0	0	0	0	0	0	0	0	0	1	0	0	0	0	0	0	0	0	1	0	0	0	0	0
TGA-element	auxin-responsive element	0	0	0	0	2	0	1	1	0	1	2	0	2	0	0	0	0	0	1	0	1	1	0	1	0	0	0	1	0
GARE-motif	gibberellin-responsive element	1	1	1	0	0	0	0	0	0	1	0	0	0	1	1	0	0	0	0	1	0	0	0	0	0	0	1	0	0
P-box	gibberellin-responsive element	0	1	0	1	0	0	1	0	0	0	0	0	1	0	0	2	1	0	0	1	0	1	0	0	0	0	1	0	1
CGTCA-motif	cis-acting regulatory element involved in the MeJA-responsiveness	1	0	1	1	1	1	1	2	1	3	1	0	2	10	0	2	0	0	0	2	0	0	0	0	0	2	2	0	1
TGACG-motif	cis-acting regulatory element involved in the MeJA-responsiveness	1	0	1	1	1	1	1	2	1	3	1	0	2	10	0	2	0	0	0	2	0	0	0	0	0	2	2	1	1
TCA-element	cis-acting element involved in salicylic acid responsiveness	1	0	0	0	0	2	1	0	0	0	1	0	2	1	1	0	1	1	0	0	0	0	0	1	0	0	1	0	0
RY-element	cis-acting regulatory element involved in seed-specific regulation	0	0	0	0	0	1	0	0	2	0	1	0	0	0	0	0	0	0	0	0	0	0	0	0	0	0	0	2	1
MBS	MYB binding site involved in drought-inducibility	1	0	0	0	1	1	1	0	0	0	1	0	2	0	0	2	1	0	0	0	0	1	0	0	1	2	0	0	0
TC-rich repeats	cis-acting element involved in defense and stress responsiveness	0	1	0	0	0	2	3	0	0	0	1	2	0	0	0	0	1	0	0	0	0	2	0	0	2	0	0	0	0
DRE	cis-acting element involved in dehydration, low-temp, salt stresses	0	0	0	0	0	0	0	0	0	0	0	0	0	0	0	0	0	0	0	0	0	0	0	0	0	1	0	0	0
LTR	cis-acting element involved in low-temperature responsiveness	2	0	0	1	0	1	0	0	0	0	1	0	0	0	0	0	3	0	2	0	1	0	1	0	0	2	0	0	1
WUN-motif	wound-responsive element	0	3	0	4	1	2	1	0	2	0	0	1	0	1	1	0	0	1	0	1	0	1	1	2	2	0	0	6	2
ARE	cis-acting regulatory element essential for the anaerobic induction	1	4	2	1	2	2	1	3	2	1	2	0	2	0	1	3	0	3	0	1	1	1	0	0	1	2	2	0	0
AT-rich element	binding site of AT-rich DNA binding protein (ATBP-1)	0	1	0	0	0	0	0	0	0	0	0	0	0	0	0	0	0	0	0	0	1	1	0	0	1	0	0	0	1
circadian	cis-acting regulatory element involved in circadian control	0	0	2	1	1	0	0	1	1	0	0	0	0	3	0	0	0	1	0	0	0	1	0	0	0	0	0	0	0
GCN4_motif	cis-regulatory element involved in endosperm expression	0	0	0	0	0	0	0	0	0	0	0	0	0	0	0	0	0	0	1	1	0	0	0	0	0	0	1	0	1
MBSI	MYB binding site involved in flavonoid biosynthetic genes regulation	0	1	0	0	0	0	0	0	0	0	0	0	0	0	0	0	0	0	0	0	0	0	0	0	0	0	0	0	0
AT-rich sequence	element for maximal elicitor-mediated activation (2copies)	0	0	0	0	0	0	0	0	0	0	0	1	0	0	0	0	0	0	0	0	0	0	0	0	0	0	0	0	0
CAT-box	cis-acting regulatory element related to meristem expression	0	0	0	1	0	1	0	0	0	0	0	0	1	0	1	0	0	0	0	0	0	0	0	1	0	1	0	0	1
CCAAT-box	MYBHv1 binding site	0	0	0	0	0	1	0	0	0	0	0	0	0	0	0	1	0	0	0	0	0	0	0	0	0	0	0	0	0
Box III	protein binding site	0	0	0	0	0	0	1	0	0	0	0	0	0	0	0	0	0	0	0	0	0	0	0	0	0	0	0	0	0
HD-Zip 3	protein binding site	0	0	0	0	0	0	0	0	0	0	0	0	0	0	0	0	0	0	2	0	0	0	0	0	0	0	1	1	2
O2-site	cis-acting regulatory element involved in zein metabolism regulation	2	1	1	1	0	0	1	2	0	0	0	2	0	3	0	0	0	0	0	1	0	0	0	0	0	0	2
