# Supplementary material for: Genome-wide identification and characterization of argonaute, dicer-like, and RNA-dependent RNA polymerase gene families in potato (Solanum tuberosum): Advancing RNA interference-based crop enhancement
Source: PLoS One. 2026 Feb 9;21(2):e0339021. doi: 10.1371/journal.pone.0339021 (PMC12885295; doi:10.1371/journal.pone.0339021)
Supplement: S6 File — (XLSX) [file pone.0339021.s006.xlsx]

## Sheet: Sheet1
TF	TF Family	RNAi Genes
PGSC0003DMG400004921	AP2	StAGO10b
PGSC0003DMG400010079	B3	StAGO10b
PGSC0003DMG400020238	B3	StAGO10b
PGSC0003DMG400020238	B3	StAGO3c
PGSC0003DMG400020155	B3	StRDR6a
PGSC0003DMG400020238	B3	StRDR4
PGSC0003DMG400003719	BBR-BPC	StAGO5
PGSC0003DMG402029444	BBR-BPC	StAGO5
PGSC0003DMG400003719	BBR-BPC	StAGO3b
PGSC0003DMG402029444	BBR-BPC	StAGO3b
PGSC0003DMG402029444	BBR-BPC	StAGO4a
PGSC0003DMG402029444	BBR-BPC	StRDR6b
PGSC0003DMG400003719	BBR-BPC	StAGO4b
PGSC0003DMG402029444	BBR-BPC	StAGO4b
PGSC0003DMG402029444	BBR-BPC	StAGO10a
PGSC0003DMG400003719	BBR-BPC	StAGO1b
PGSC0003DMG402029444	BBR-BPC	StAGO1b
PGSC0003DMG400015424	BES1	StDCL2a
PGSC0003DMG400024145	BES1	StDCL2a
PGSC0003DMG400027820	BES1	StDCL2a
PGSC0003DMG400015424	BES1	StAGO4a
PGSC0003DMG400004922	bHLH	StAGO4a
PGSC0003DMG400014705	bHLH	StAGO4a
PGSC0003DMG400019654	bHLH	StAGO4a
PGSC0003DMG400024523	bHLH	StAGO4a
PGSC0003DMG401022600	bHLH	StAGO4a
PGSC0003DMG400021719	bHLH	StAGO7
PGSC0003DMG400024523	bHLH	StAGO7
PGSC0003DMG401022600	bHLH	StAGO7
PGSC0003DMG400014705	bHLH	StAGO4b
PGSC0003DMG401022600	bHLH	StAGO4b
PGSC0003DMG401020784	bZIP	StAGO5
PGSC0003DMG400006211	bZIP	StDCL2a
PGSC0003DMG400000088	bZIP	StAGO4a
PGSC0003DMG400002660	bZIP	StAGO4a
PGSC0003DMG400008011	bZIP	StAGO4a
PGSC0003DMG400012660	bZIP	StAGO4a
PGSC0003DMG400018469	bZIP	StAGO4a
PGSC0003DMG400028121	bZIP	StAGO4a
PGSC0003DMG400000088	bZIP	StAGO4b
PGSC0003DMG400002660	bZIP	StAGO4b
PGSC0003DMG400008011	bZIP	StAGO4b
PGSC0003DMG400012660	bZIP	StAGO4b
PGSC0003DMG400018469	bZIP	StAGO4b
PGSC0003DMG400028121	bZIP	StAGO4b
PGSC0003DMG400012660	bZIP	StRDR1a
PGSC0003DMG400001387	bZIP	StAGO1b
PGSC0003DMG400003529	bZIP	StAGO1b
PGSC0003DMG400003701	bZIP	StAGO1b
PGSC0003DMG400007301	bZIP	StAGO1b
PGSC0003DMG400007202	C2H2	StAGO5
PGSC0003DMG400007202	C2H2	StAGO10b
PGSC0003DMG400002495	C2H2	StAGO3c
PGSC0003DMG400007202	C2H2	StAGO3c
PGSC0003DMG400009234	C2H2	StAGO3c
PGSC0003DMG400009382	C2H2	StAGO3c
PGSC0003DMG400010478	C2H2	StAGO3c
PGSC0003DMG400012684	C2H2	StAGO3c
PGSC0003DMG400028275	C2H2	StAGO3c
PGSC0003DMG400029483	C2H2	StAGO3c
PGSC0003DMG400007202	C2H2	StAGO4a
PGSC0003DMG400007202	C2H2	StAGO7
PGSC0003DMG400015167	C2H2	StAGO1a
PGSC0003DMG400007160	C2H2	StAGO4b
PGSC0003DMG400015167	C2H2	StAGO4b
PGSC0003DMG400031049	C2H2	StAGO10a
PGSC0003DMG400000786	Dof	StAGO5
PGSC0003DMG400004062	Dof	StAGO5
PGSC0003DMG400008914	Dof	StAGO5
PGSC0003DMG400010075	Dof	StAGO5
PGSC0003DMG400018090	Dof	StAGO5
PGSC0003DMG400019528	Dof	StAGO5
PGSC0003DMG400023426	Dof	StAGO5
PGSC0003DMG400037029	Dof	StAGO5
PGSC0003DMG400000786	Dof	StDCL1
PGSC0003DMG400018090	Dof	StDCL1
PGSC0003DMG400019528	Dof	StDCL1
PGSC0003DMG400037029	Dof	StDCL1
PGSC0003DMG400002507	Dof	StDCL2a
PGSC0003DMG400004062	Dof	StAGO10b
PGSC0003DMG400002507	Dof	StAGO3b
PGSC0003DMG400008914	Dof	StAGO3b
PGSC0003DMG400018090	Dof	StAGO3b
PGSC0003DMG400019528	Dof	StAGO3b
PGSC0003DMG400023426	Dof	StAGO3b
PGSC0003DMG400037029	Dof	StAGO3b
PGSC0003DMG400008914	Dof	StAGO4a
PGSC0003DMG400010075	Dof	StAGO4a
PGSC0003DMG400000786	Dof	StRDR6b
PGSC0003DMG400004062	Dof	StRDR6b
PGSC0003DMG400019528	Dof	StRDR6b
PGSC0003DMG400037029	Dof	StRDR6b
PGSC0003DMG400018090	Dof	StAGO1a
PGSC0003DMG400000786	Dof	StAGO4b
PGSC0003DMG400002507	Dof	StAGO4b
PGSC0003DMG400008914	Dof	StAGO4b
PGSC0003DMG400010075	Dof	StAGO4b
PGSC0003DMG400018090	Dof	StAGO4b
PGSC0003DMG400019528	Dof	StAGO4b
PGSC0003DMG400023426	Dof	StAGO4b
PGSC0003DMG400037029	Dof	StAGO4b
PGSC0003DMG400002507	Dof	StAGO10a
PGSC0003DMG400008914	Dof	StAGO10a
PGSC0003DMG400018090	Dof	StAGO10a
PGSC0003DMG400023426	Dof	StAGO10a
PGSC0003DMG400002507	Dof	StRDR1a
PGSC0003DMG400008914	Dof	StRDR1a
PGSC0003DMG400010075	Dof	StRDR1a
PGSC0003DMG400018090	Dof	StRDR1a
PGSC0003DMG400019528	Dof	StRDR1a
PGSC0003DMG400023426	Dof	StRDR1a
PGSC0003DMG400037029	Dof	StRDR1a
PGSC0003DMG400008914	Dof	StRDR1b
PGSC0003DMG400023426	Dof	StRDR1b
PGSC0003DMG400019528	Dof	StAGO1b
PGSC0003DMG400037029	Dof	StAGO1b
PGSC0003DMG400008712	EIL	StAGO3c
PGSC0003DMG400021381	EIL	StAGO3c
PGSC0003DMG400017813	ERF	StAGO5
PGSC0003DMG400002350	ERF	StDCL1
PGSC0003DMG400009142	ERF	StDCL1
PGSC0003DMG400009475	ERF	StDCL1
PGSC0003DMG400012305	ERF	StDCL1
PGSC0003DMG400013402	ERF	StDCL1
PGSC0003DMG400016812	ERF	StDCL1
PGSC0003DMG400029713	ERF	StDCL1
PGSC0003DMG400030228	ERF	StDCL1
PGSC0003DMG400034739	ERF	StDCL1
PGSC0003DMG401023951	ERF	StDCL1
PGSC0003DMG400002185	ERF	StRDR5
PGSC0003DMG400013402	ERF	StRDR5
PGSC0003DMG400014541	ERF	StRDR5
PGSC0003DMG400026232	ERF	StRDR5
PGSC0003DMG401023951	ERF	StRDR5
PGSC0003DMG400017813	ERF	StAGO10b
PGSC0003DMG401023951	ERF	StAGO10b
PGSC0003DMG400002350	ERF	StAGO3c
PGSC0003DMG400017813	ERF	StAGO3c
PGSC0003DMG400026136	ERF	StAGO3c
PGSC0003DMG400028700	ERF	StAGO3c
PGSC0003DMG400030228	ERF	StAGO3c
PGSC0003DMG401023951	ERF	StAGO3c
PGSC0003DMG400002350	ERF	StAGO7
PGSC0003DMG400002185	ERF	StAGO1a
PGSC0003DMG400002350	ERF	StAGO1a
PGSC0003DMG400003706	ERF	StAGO1a
PGSC0003DMG400007036	ERF	StAGO1a
PGSC0003DMG400007951	ERF	StAGO1a
PGSC0003DMG400008352	ERF	StAGO1a
PGSC0003DMG400009142	ERF	StAGO1a
PGSC0003DMG400010719	ERF	StAGO1a
PGSC0003DMG400014417	ERF	StAGO1a
PGSC0003DMG400014541	ERF	StAGO1a
PGSC0003DMG400017813	ERF	StAGO1a
PGSC0003DMG400019693	ERF	StAGO1a
PGSC0003DMG400022305	ERF	StAGO1a
PGSC0003DMG400022667	ERF	StAGO1a
PGSC0003DMG400022823	ERF	StAGO1a
PGSC0003DMG400023717	ERF	StAGO1a
PGSC0003DMG400025797	ERF	StAGO1a
PGSC0003DMG400026136	ERF	StAGO1a
PGSC0003DMG400026232	ERF	StAGO1a
PGSC0003DMG400028700	ERF	StAGO1a
PGSC0003DMG400030228	ERF	StAGO1a
PGSC0003DMG400040046	ERF	StAGO1a
PGSC0003DMG401023951	ERF	StAGO1a
PGSC0003DMG400000910	ERF	StRDR6a
PGSC0003DMG400002899	ERF	StRDR6a
PGSC0003DMG400004005	ERF	StRDR6a
PGSC0003DMG400007951	ERF	StRDR6a
PGSC0003DMG400009475	ERF	StRDR6a
PGSC0003DMG400023717	ERF	StRDR6a
PGSC0003DMG401023951	ERF	StRDR6a
PGSC0003DMG400008352	ERF	StRDR1a
PGSC0003DMG400026035	ERF	StAGO1b
PGSC0003DMG400009378	G2-like	StAGO1a
PGSC0003DMG400033576	GATA	StRDR4
PGSC0003DMG400015692	GRAS	StAGO5
PGSC0003DMG400015692	GRAS	StAGO4a
PGSC0003DMG400015692	GRAS	StAGO10a
PGSC0003DMG400015692	GRAS	StAGO1b
PGSC0003DMG400004953	HB-other	StDCL1
PGSC0003DMG400004953	HB-other	StAGO4a
PGSC0003DMG400004953	HB-other	StAGO7
PGSC0003DMG400016148	HD-ZIP	StDCL2a
PGSC0003DMG400016148	HD-ZIP	StRDR4
PGSC0003DMG400003053	HSF	StAGO3b
PGSC0003DMG402019343	HSF	StAGO3b
PGSC0003DMG400027283	HSF	StAGO4a
PGSC0003DMG400000974	LBD	StAGO5
PGSC0003DMG400018112	LBD	StAGO5
PGSC0003DMG400030461	LBD	StAGO5
PGSC0003DMG402012772	LBD	StAGO5
PGSC0003DMG400000008	MIKC_MADS	StAGO5
PGSC0003DMG400000008	MIKC_MADS	StAGO3b
PGSC0003DMG400000008	MIKC_MADS	StAGO4a
PGSC0003DMG400000008	MIKC_MADS	StRDR6b
PGSC0003DMG401007392	MIKC_MADS	StRDR6b
PGSC0003DMG400000008	MIKC_MADS	StAGO4b
PGSC0003DMG400000008	MIKC_MADS	StAGO10a
PGSC0003DMG400000008	MIKC_MADS	StRDR1a
PGSC0003DMG400000008	MIKC_MADS	StRDR4
PGSC0003DMG400000008	MIKC_MADS	StAGO1b
PGSC0003DMG400004948	MYB	StAGO1a
PGSC0003DMG400007360	MYB	StAGO1a
PGSC0003DMG400008687	MYB	StAGO1a
PGSC0003DMG400015767	MYB	StAGO1a
PGSC0003DMG400019535	MYB	StAGO4b
PGSC0003DMG400025303	MYB	StAGO4b
PGSC0003DMG400004948	MYB	StRDR6a
PGSC0003DMG400038913	MYB	StAGO1b
PGSC0003DMG400011048	MYB_related	StAGO10a
PGSC0003DMG400000340	MYB_related	StRDR1b
PGSC0003DMG400021599	MYB_related	StRDR1b
PGSC0003DMG400026241	MYB_related	StRDR1b
PGSC0003DMG400031071	NAC	StDCL2a
PGSC0003DMG400009381	NAC	StAGO3b
PGSC0003DMG400016896	NAC	StAGO3b
PGSC0003DMG400017505	NAC	StAGO3b
PGSC0003DMG400021474	NAC	StAGO3b
PGSC0003DMG400004082	TCP	StAGO3a
PGSC0003DMG400016363	TCP	StAGO3a
PGSC0003DMG400020247	TCP	StAGO3a
PGSC0003DMG400033078	TCP	StAGO3b
PGSC0003DMG400001362	TCP	StRDR1a
PGSC0003DMG400013300	Trihelix	StAGO10a
PGSC0003DMG400024107	Trihelix	StAGO10a
PGSC0003DMG400002727	Trihelix	StRDR1a
PGSC0003DMG400003561	WOX	StRDR5
PGSC0003DMG400000064	WRKY	StAGO5
PGSC0003DMG400007947	WRKY	StAGO5
PGSC0003DMG400009703	WRKY	StAGO5
PGSC0003DMG400012318	WRKY	StAGO5
PGSC0003DMG400015076	WRKY	StAGO5
PGSC0003DMG400020608	WRKY	StAGO5
PGSC0003DMG400028469	WRKY	StAGO5
PGSC0003DMG400029371	WRKY	StAGO5
PGSC0003DMG400009051	WRKY	StAGO1b
PGSC0003DMG400028381	WRKY	StAGO1b
PGSC0003DMG400029815	WRKY	StAGO1b
